# Supplementary material for: Lactate reprograms glioblastoma immunity through CBX3-regulated histone lactylation
Source: J Clin Invest. 2024 Nov 15;134(22):e176851. doi: 10.1172/JCI176851 (PMC11563687; doi:10.1172/JCI176851)
Supplement: Supplemental data set 1 [file jci-134-176851-s114.xlsx]

## Sheet: Samples Report for Rich_Condens
Rich_Condensed_Wk12132021, Samples report created on 12/18/2021
Experiment: Rich_Condensed_Wk12132021
	Peak List Generator: Unspecified
		Version: Unspecified
		Charge States Calculated: unknown
		Deisotoped: unknown
		Textual Annotation:
	Database Set: 1 Database
		Database Name: the Swissprot_Human_20190425 database
			Version:
			Taxonomy: All Entries
			Number of Proteins: 42440
		Does database contain common contaminants?: No
	Search Engine Set: 1 Search Engine
		Search Engine: Mascot
			Version: 2.4.1
			Samples: All Samples
			Fragment Tolerance: 0.80 Da (Average)
			Parent Tolerance: 1.4 Da (Average)
			Fixed Modifications: +57 on C (Carbamidomethyl)
			Variable Modifications: +16 on M (Oxidation), +42 on Peptide N-Terminal (Acetyl)
			Database: the Swissprot_Human_20190425 database (unknown version, 42440 entries)
			Digestion Enzyme: Trypsin
			Max Missed Cleavages: 2
			Probability Model:
				P157905_JR01 (F082364): Peptide Prophet [+2 and below,+3 and above]
				P157906_JR02 (F082365): Peptide Prophet [+2 and below,+3 and above]
				P157907_JR03 (F082367): Peptide Prophet [+2 and below,+3 and above]
				P157908_JR04 (F082374): Peptide Prophet [+2 and below,+3 and above]
	Scaffold: Version: Scaffold_5.1.0
		Modification Metadata Set: 0 modifications
			Source: None
			Comment:
		Protein Grouping Strategy: Experiment-wide grouping with binary peptide-protein weights
		Peptide Thresholds: 68.0% minimum
		Protein Thresholds: 85.0% minimum and 2 peptides minimum
		Peptide FDR: 0.4% (Decoy)
		Protein FDR: 0.8% (Decoy)
		GO Annotation Source(s):
		Pathway Annotation Source(s):
		Alternate ID Source(s):
									Percent Coverage	Percent Coverage	Percent Coverage
Rich_Condensed_Wk12132021									Uncategorized Sample	Uncategorized Sample	Uncategorized Sample
#	Visible?	Starred?	Identified Proteins (369/372)	Accession Number	Alternate ID	Molecular Weight	Protein Grouping Ambiguity	Taxonomy	Input	IgG	Kla
216	TRUE	Empty	K2C1_HUMAN Keratin, type II cytoskeletal 1 OS=Homo sapiens OX=9606 GN=KRT1 PE=1 SV=6	P04264		66 kDa	TRUE	unknown	0.0575	0.511	0.29
219	TRUE	Empty	K1C10_HUMAN Keratin, type I cytoskeletal 10 OS=Homo sapiens OX=9606 GN=KRT10 PE=1 SV=6	P13645		59 kDa	TRUE	unknown	0	0.493	0.497
212	TRUE	Empty	K22E_HUMAN Keratin, type II cytoskeletal 2 epidermal OS=Homo sapiens OX=9606 GN=KRT2 PE=1 SV=2	P35908		65 kDa	TRUE	unknown	0.0188	0.402	0.243
220	TRUE	Empty	K1C9_HUMAN Keratin, type I cytoskeletal 9 OS=Homo sapiens OX=9606 GN=KRT9 PE=1 SV=3	P35527		62 kDa	TRUE	unknown	0.0449	0.416	0.236
9	TRUE	Empty	VIME_HUMAN Vimentin OS=Homo sapiens OX=9606 GN=VIM PE=1 SV=4	P08670		54 kDa	TRUE	unknown	0.554	0.281	0.232
34	TRUE	Empty	TBB5_HUMAN Tubulin beta chain OS=Homo sapiens OX=9606 GN=TUBB PE=1 SV=2	P07437		50 kDa	TRUE	unknown	0.664	0.122	0.223
36	TRUE	Empty	TBB2B_HUMAN Tubulin beta-2B chain OS=Homo sapiens OX=9606 GN=TUBB2B PE=1 SV=1	Q9BVA1		50 kDa	TRUE	unknown	0.658	0.142	0.196
262	TRUE	Empty	H4_HUMAN Histone H4 OS=Homo sapiens OX=9606 GN=HIST1H4A PE=1 SV=2	P62805		11 kDa		unknown	0.524	0.291	0.563
263	TRUE	Empty	H2B1K_HUMAN Histone H2B type 1-K OS=Homo sapiens OX=9606 GN=HIST1H2BK PE=1 SV=3	O60814 (+5)		14 kDa	TRUE	unknown	0.397	0.0714	0.421
289	TRUE	Empty	ENOA_HUMAN Alpha-enolase OS=Homo sapiens OX=9606 GN=ENO1 PE=1 SV=2	P06733		47 kDa		unknown	0.576	0	0
267	TRUE	Empty	H2A1_HUMAN Histone H2A type 1 OS=Homo sapiens OX=9606 GN=HIST1H2AG PE=1 SV=2	P0C0S8 (+5)		14 kDa	TRUE	unknown	0.354	0.215	0.408
38	TRUE	Empty	TBA1A_HUMAN Tubulin alpha-1A chain OS=Homo sapiens OX=9606 GN=TUBA1A PE=1 SV=1	Q71U36 (+1)		50 kDa	TRUE	unknown	0.534	0.0732	0.0843
205	TRUE	Empty	KRT83_HUMAN Keratin, type II cuticular Hb3 OS=Homo sapiens OX=9606 GN=KRT83 PE=1 SV=2	P78385		54 kDa	TRUE	unknown	0	0	0.32
35	TRUE	Empty	TBB3_HUMAN Tubulin beta-3 chain OS=Homo sapiens OX=9606 GN=TUBB3 PE=1 SV=2	Q13509		50 kDa	TRUE	unknown	0.309	0	0
37	TRUE	Empty	TBA1B_HUMAN Tubulin alpha-1B chain OS=Homo sapiens OX=9606 GN=TUBA1B PE=1 SV=1	P68363		50 kDa	TRUE	unknown	0.534	0.0732	0.0843
361	TRUE	Empty	ACTB_HUMAN Actin, cytoplasmic 1 OS=Homo sapiens OX=9606 GN=ACTB PE=1 SV=1	P60709		42 kDa		unknown	0.587	0.0773	0.0267
237	TRUE	Empty	HS90B_HUMAN Heat shock protein HSP 90-beta OS=Homo sapiens OX=9606 GN=HSP90AB1 PE=1 SV=4	P08238		83 kDa	TRUE	unknown	0.302	0	0
204	TRUE	Empty	KRT85_HUMAN Keratin, type II cuticular Hb5 OS=Homo sapiens OX=9606 GN=KRT85 PE=1 SV=1	P78386		56 kDa	TRUE	unknown	0	0	0.351
215	TRUE	Empty	K2C5_HUMAN Keratin, type II cytoskeletal 5 OS=Homo sapiens OX=9606 GN=KRT5 PE=1 SV=3	P13647		62 kDa	TRUE	unknown	0	0.192	0.0746
299	TRUE	Empty	EF1A3_HUMAN Putative elongation factor 1-alpha-like 3 OS=Homo sapiens OX=9606 GN=EEF1A1P5 PE=5 SV=1	Q5VTE0		50 kDa		unknown	0.422	0.0952	0.0173
296	TRUE	Empty	EF2_HUMAN Elongation factor 2 OS=Homo sapiens OX=9606 GN=EEF2 PE=1 SV=4	P13639		95 kDa		unknown	0.411	0	0
266	TRUE	Empty	H2A1A_HUMAN Histone H2A type 1-A OS=Homo sapiens OX=9606 GN=HIST1H2AA PE=1 SV=3	Q96QV6		14 kDa	TRUE	unknown	0.351	0	0.405
278	TRUE	Empty	G3P_HUMAN Glyceraldehyde-3-phosphate dehydrogenase OS=Homo sapiens OX=9606 GN=GAPDH PE=1 SV=3	P04406		36 kDa		unknown	0.409	0	0
238	TRUE	Empty	HS90A_HUMAN Isoform 2 of Heat shock protein HSP 90-alpha OS=Homo sapiens OX=9606 GN=HSP90AA1	P07900-2		98 kDa	TRUE	unknown	0.24	0	0
218	TRUE	Empty	K1C14_HUMAN Keratin, type I cytoskeletal 14 OS=Homo sapiens OX=9606 GN=KRT14 PE=1 SV=4	P02533		52 kDa	TRUE	unknown	0	0.136	0.114
235	TRUE	Empty	HSP7C_HUMAN Heat shock cognate 71 kDa protein OS=Homo sapiens OX=9606 GN=HSPA8 PE=1 SV=1	P11142		71 kDa	TRUE	unknown	0.375	0.017	0
260	TRUE	Empty	H12_HUMAN Histone H1.2 OS=Homo sapiens OX=9606 GN=HIST1H1C PE=1 SV=2	P16403		21 kDa	TRUE	unknown	0	0	0.362
259	TRUE	Empty	H14_HUMAN Histone H1.4 OS=Homo sapiens OX=9606 GN=HIST1H1E PE=1 SV=2	P10412		22 kDa	TRUE	unknown	0.233	0.0913	0.32
341	TRUE	Empty	BIP_HUMAN Endoplasmic reticulum chaperone BiP OS=Homo sapiens OX=9606 GN=HSPA5 PE=1 SV=2	P11021		72 kDa	TRUE	unknown	0.297	0.0168	0
217	TRUE	Empty	K1H1_HUMAN Keratin, type I cuticular Ha1 OS=Homo sapiens OX=9606 GN=KRT31 PE=1 SV=3	Q15323		47 kDa	TRUE	unknown	0	0	0.37
214	TRUE	Empty	K2C6A_HUMAN Keratin, type II cytoskeletal 6A OS=Homo sapiens OX=9606 GN=KRT6A PE=1 SV=3	P02538		60 kDa	TRUE	unknown	0	0.137	0.0674
96	TRUE	Empty	ROA2_HUMAN Isoform A2 of Heterogeneous nuclear ribonucleoproteins A2/B1 OS=Homo sapiens OX=9606 GN=HNRNPA2B1	P22626-2 (+1)		36 kDa	TRUE	unknown	0.413	0.044	0
258	TRUE	Empty	H15_HUMAN Histone H1.5 OS=Homo sapiens OX=9606 GN=HIST1H1B PE=1 SV=3	P16401		23 kDa	TRUE	unknown	0.106	0	0.31
174	TRUE	Empty	NEST_HUMAN Nestin OS=Homo sapiens OX=9606 GN=NES PE=1 SV=2	P48681		177 kDa		unknown	0.126	0.00617	0
285	TRUE	Empty	FAS_HUMAN Fatty acid synthase OS=Homo sapiens OX=9606 GN=FASN PE=1 SV=3	P49327		273 kDa		unknown	0.0876	0	0
264	TRUE	Empty	H2AZ_HUMAN Histone H2A.Z OS=Homo sapiens OX=9606 GN=H2AFZ PE=1 SV=2	P0C0S5 (+1)		14 kDa	TRUE	unknown	0.312	0	0.203
155	TRUE	Empty	PPIA_HUMAN Peptidyl-prolyl cis-trans isomerase A OS=Homo sapiens OX=9606 GN=PPIA PE=1 SV=2	P62937		18 kDa		unknown	0.576	0	0.0545
208	TRUE	Empty	KRT35_HUMAN Keratin, type I cuticular Ha5 OS=Homo sapiens OX=9606 GN=KRT35 PE=2 SV=5	Q92764		50 kDa	TRUE	unknown	0	0	0.2
209	TRUE	Empty	KPYM_HUMAN Pyruvate kinase PKM OS=Homo sapiens OX=9606 GN=PKM PE=1 SV=4	P14618		58 kDa		unknown	0.313	0	0
326	TRUE	Empty	CLH1_HUMAN Clathrin heavy chain 1 OS=Homo sapiens OX=9606 GN=CLTC PE=1 SV=5	Q00610 (+1)		192 kDa	TRUE	unknown	0.128	0	0
288	TRUE	Empty	ENPL_HUMAN Endoplasmin OS=Homo sapiens OX=9606 GN=HSP90B1 PE=1 SV=1	P14625		92 kDa	TRUE	unknown	0.192	0	0
206	TRUE	Empty	KRT82_HUMAN Keratin, type II cuticular Hb2 OS=Homo sapiens OX=9606 GN=KRT82 PE=3 SV=3	Q9NSB4		57 kDa	TRUE	unknown	0	0	0.0975
23	TRUE	Empty	TPIS_HUMAN Triosephosphate isomerase OS=Homo sapiens OX=9606 GN=TPI1 PE=1 SV=3	P60174		31 kDa		unknown	0.566	0	0
201	TRUE	Empty	LDHB_HUMAN L-lactate dehydrogenase B chain OS=Homo sapiens OX=9606 GN=LDHB PE=1 SV=2	P07195		37 kDa		unknown	0.314	0.0868	0
328	TRUE	Empty	CH60_HUMAN 60 kDa heat shock protein, mitochondrial OS=Homo sapiens OX=9606 GN=HSPD1 PE=1 SV=2	P10809		61 kDa		unknown	0.258	0	0
308	TRUE	Empty	DHX9_HUMAN ATP-dependent RNA helicase A OS=Homo sapiens OX=9606 GN=DHX9 PE=1 SV=4	Q08211		141 kDa		unknown	0.085	0	0
367	TRUE	Empty	1433E_HUMAN 14-3-3 protein epsilon OS=Homo sapiens OX=9606 GN=YWHAE PE=1 SV=1	P62258		29 kDa	TRUE	unknown	0.396	0	0
207	TRUE	Empty	KRT36_HUMAN Keratin, type I cuticular Ha6 OS=Homo sapiens OX=9606 GN=KRT36 PE=2 SV=1	O76013 (+1)		52 kDa	TRUE	unknown	0	0	0.113
4	TRUE	Empty	XRCC5_HUMAN X-ray repair cross-complementing protein 5 OS=Homo sapiens OX=9606 GN=XRCC5 PE=1 SV=3	P13010		83 kDa		unknown	0.109	0	0.0724
244	TRUE	Empty	HNRPM_HUMAN Heterogeneous nuclear ribonucleoprotein M OS=Homo sapiens OX=9606 GN=HNRNPM PE=1 SV=3	P52272 (+1)		78 kDa		unknown	0.125	0.0151	0.0301
171	TRUE	Empty	NUCL_HUMAN Nucleolin OS=Homo sapiens OX=9606 GN=NCL PE=1 SV=3	P19338		77 kDa		unknown	0.155	0	0
211	TRUE	Empty	KCRB_HUMAN Creatine kinase B-type OS=Homo sapiens OX=9606 GN=CKB PE=1 SV=1	P12277		43 kDa		unknown	0.339	0	0
192	TRUE	Empty	MATR3_HUMAN Matrin-3 OS=Homo sapiens OX=9606 GN=MATR3 PE=1 SV=2	P43243		95 kDa		unknown	0.111	0	0
63	TRUE	Empty	SERPH_HUMAN Serpin H1 OS=Homo sapiens OX=9606 GN=SERPINH1 PE=1 SV=2	P50454		46 kDa		unknown	0.337	0	0
239	TRUE	Empty	HS71A_HUMAN Heat shock 70 kDa protein 1A OS=Homo sapiens OX=9606 GN=HSPA1A PE=1 SV=1	P0DMV8 (+1)		70 kDa	TRUE	unknown	0.207	0	0
88	TRUE	Empty	RS4X_HUMAN 40S ribosomal protein S4, X isoform OS=Homo sapiens OX=9606 GN=RPS4X PE=1 SV=2	P62701		30 kDa		unknown	0.152	0.0342	0.133
229	TRUE	Empty	IF4A1_HUMAN Eukaryotic initiation factor 4A-I OS=Homo sapiens OX=9606 GN=EIF4A1 PE=1 SV=1	P60842		46 kDa	TRUE	unknown	0.163	0.0419	0
246	TRUE	Empty	HNRPK_HUMAN Heterogeneous nuclear ribonucleoprotein K OS=Homo sapiens OX=9606 GN=HNRNPK PE=1 SV=1	P61978 (+2)		51 kDa		unknown	0.246	0	0
54	TRUE	Empty	SP16H_HUMAN FACT complex subunit SPT16 OS=Homo sapiens OX=9606 GN=SUPT16H PE=1 SV=1	Q9Y5B9		120 kDa		unknown	0.0392	0	0.111
148	TRUE	Empty	PRKDC_HUMAN Isoform 2 of DNA-dependent protein kinase catalytic subunit OS=Homo sapiens OX=9606 GN=PRKDC	P78527-2		466 kDa		unknown	0.0237	0.0022	0
360	TRUE	Empty	ACTN4_HUMAN Alpha-actinin-4 OS=Homo sapiens OX=9606 GN=ACTN4 PE=1 SV=2	O43707		105 kDa		unknown	0.113	0.0187	0
224	TRUE	Empty	IMB1_HUMAN Importin subunit beta-1 OS=Homo sapiens OX=9606 GN=KPNB1 PE=1 SV=2	Q14974		97 kDa		unknown	0.105	0	0.0103
213	TRUE	Empty	K2C73_HUMAN Keratin, type II cytoskeletal 73 OS=Homo sapiens OX=9606 GN=KRT73 PE=1 SV=1	Q86Y46		59 kDa	TRUE	unknown	0.0204	0.0204	0.0352
248	TRUE	Empty	HNRPC_HUMAN Heterogeneous nuclear ribonucleoproteins C1/C2 OS=Homo sapiens OX=9606 GN=HNRNPC PE=1 SV=4	P07910 (+1)		34 kDa		unknown	0.265	0	0.0359
241	TRUE	Empty	HNRPU_HUMAN Heterogeneous nuclear ribonucleoprotein U OS=Homo sapiens OX=9606 GN=HNRNPU PE=1 SV=6	Q00839		91 kDa		unknown	0.0824	0	0.0182
225	TRUE	Empty	ILF3_HUMAN Interleukin enhancer-binding factor 3 OS=Homo sapiens OX=9606 GN=ILF3 PE=1 SV=3	Q12906 (+6)		95 kDa		unknown	0.115	0	0
353	TRUE	Empty	ANXA1_HUMAN Annexin A1 OS=Homo sapiens OX=9606 GN=ANXA1 PE=1 SV=2	P04083		39 kDa		unknown	0.355	0	0
29	TRUE	Empty	TERA_HUMAN Transitional endoplasmic reticulum ATPase OS=Homo sapiens OX=9606 GN=VCP PE=1 SV=4	P55072		89 kDa		unknown	0.165	0	0
163	TRUE	Empty	PDIA3_HUMAN Protein disulfide-isomerase A3 OS=Homo sapiens OX=9606 GN=PDIA3 PE=1 SV=4	P30101		57 kDa		unknown	0.2	0	0
311	TRUE	Empty	DDX5_HUMAN Probable ATP-dependent RNA helicase DDX5 OS=Homo sapiens OX=9606 GN=DDX5 PE=1 SV=1	P17844		69 kDa	TRUE	unknown	0.0993	0.0358	0.0195
251	TRUE	Empty	HNRH1_HUMAN Heterogeneous nuclear ribonucleoprotein H OS=Homo sapiens OX=9606 GN=HNRNPH1 PE=1 SV=4	P31943		49 kDa		unknown	0.232	0.0423	0
310	TRUE	Empty	DDX17_HUMAN Isoform 4 of Probable ATP-dependent RNA helicase DDX17 OS=Homo sapiens OX=9606 GN=DDX17	Q92841-3		73 kDa	TRUE	unknown	0.089	0	0.0368
180	TRUE	Empty	MYH10_HUMAN Myosin-10 OS=Homo sapiens OX=9606 GN=MYH10 PE=1 SV=3	P35580 (+4)		229 kDa	TRUE	unknown	0.0319	0.0162	0
3	TRUE	Empty	XRCC6_HUMAN X-ray repair cross-complementing protein 6 OS=Homo sapiens OX=9606 GN=XRCC6 PE=1 SV=2	P12956		70 kDa		unknown	0.0493	0	0.169
342	TRUE	Empty	ATPB_HUMAN ATP synthase subunit beta, mitochondrial OS=Homo sapiens OX=9606 GN=ATP5F1B PE=1 SV=3	P06576		57 kDa		unknown	0.204	0	0.034
282	TRUE	Empty	FLNA_HUMAN Filamin-A OS=Homo sapiens OX=9606 GN=FLNA PE=1 SV=4	P21333 (+1)		281 kDa	TRUE	unknown	0.0393	0	0
175	TRUE	Empty	NDKB_HUMAN Isoform 3 of Nucleoside diphosphate kinase B OS=Homo sapiens OX=9606 GN=NME2	P22392-2		30 kDa	TRUE	unknown	0.273	0	0
97	TRUE	Empty	ROA1_HUMAN Heterogeneous nuclear ribonucleoprotein A1 OS=Homo sapiens OX=9606 GN=HNRNPA1 PE=1 SV=5	P09651 (+2)		39 kDa	TRUE	unknown	0.199	0	0
356	TRUE	Empty	ALDOA_HUMAN Fructose-bisphosphate aldolase A OS=Homo sapiens OX=9606 GN=ALDOA PE=1 SV=2	P04075		39 kDa		unknown	0.305	0	0
16	TRUE	Empty	UBA1_HUMAN Ubiquitin-like modifier-activating enzyme 1 OS=Homo sapiens OX=9606 GN=UBA1 PE=1 SV=3	P22314 (+1)		118 kDa		unknown	0.12	0	0
257	TRUE	Empty	H32_HUMAN Histone H3.2 OS=Homo sapiens OX=9606 GN=HIST2H3A PE=1 SV=3	Q71DI3		15 kDa	TRUE	unknown	0.0515	0.0515	0.309
78	TRUE	Empty	RS18_HUMAN 40S ribosomal protein S18 OS=Homo sapiens OX=9606 GN=RPS18 PE=1 SV=3	P62269		18 kDa		unknown	0.138	0.0592	0.0724
108	TRUE	Empty	RL12_HUMAN 60S ribosomal protein L12 OS=Homo sapiens OX=9606 GN=RPL12 PE=1 SV=1	P30050		18 kDa		unknown	0.43	0.0909	0.0909
271	TRUE	Empty	GRP75_HUMAN Stress-70 protein, mitochondrial OS=Homo sapiens OX=9606 GN=HSPA9 PE=1 SV=2	P38646		74 kDa		unknown	0.149	0	0
344	TRUE	Empty	ATAD2_HUMAN ATPase family AAA domain-containing protein 2 OS=Homo sapiens OX=9606 GN=ATAD2 PE=1 SV=1	Q6PL18		159 kDa		unknown	0.00791	0	0.0583
352	TRUE	Empty	ANXA2_HUMAN Annexin A2 OS=Homo sapiens OX=9606 GN=ANXA2 PE=1 SV=2	P07355		39 kDa		unknown	0.292	0	0
65	TRUE	Empty	SERA_HUMAN D-3-phosphoglycerate dehydrogenase OS=Homo sapiens OX=9606 GN=PHGDH PE=1 SV=4	O43175		57 kDa		unknown	0.176	0	0
158	TRUE	Empty	PHB2_HUMAN Prohibitin-2 OS=Homo sapiens OX=9606 GN=PHB2 PE=1 SV=2	Q99623		33 kDa		unknown	0.234	0	0
147	TRUE	Empty	PROF1_HUMAN Profilin-1 OS=Homo sapiens OX=9606 GN=PFN1 PE=1 SV=2	P07737		15 kDa		unknown	0.5	0	0
359	TRUE	Empty	ADT2_HUMAN ADP/ATP translocase 2 OS=Homo sapiens OX=9606 GN=SLC25A5 PE=1 SV=7	P05141		33 kDa	TRUE	unknown	0.151	0	0.0436
202	TRUE	Empty	LDHA_HUMAN L-lactate dehydrogenase A chain OS=Homo sapiens OX=9606 GN=LDHA PE=1 SV=2	P00338		37 kDa		unknown	0.127	0.0602	0
79	TRUE	Empty	RS16_HUMAN 40S ribosomal protein S16 OS=Homo sapiens OX=9606 GN=RPS16 PE=1 SV=2	P62249		16 kDa		unknown	0.301	0	0.144
107	TRUE	Empty	RL13_HUMAN 60S ribosomal protein L13 OS=Homo sapiens OX=9606 GN=RPL13 PE=1 SV=4	P26373		24 kDa		unknown	0.199	0	0.128
58	TRUE	Empty	SMCA5_HUMAN SWI/SNF-related matrix-associated actin-dependent regulator of chromatin subfamily A member 5 OS=Homo sapiens OX=9606 GN=SMARCA5 PE=1 SV=1	O60264		122 kDa		unknown	0.00856	0	0.058
90	TRUE	Empty	RS3_HUMAN 40S ribosomal protein S3 OS=Homo sapiens OX=9606 GN=RPS3 PE=1 SV=2	P23396		27 kDa		unknown	0.185	0	0.037
280	TRUE	Empty	FSCN1_HUMAN Fascin OS=Homo sapiens OX=9606 GN=FSCN1 PE=1 SV=3	Q16658		55 kDa		unknown	0.187	0	0
253	TRUE	Empty	HMGB1_HUMAN High mobility group protein B1 OS=Homo sapiens OX=9606 GN=HMGB1 PE=1 SV=3	P09429		25 kDa		unknown	0.223	0	0
126	TRUE	Empty	RACK1_HUMAN Receptor of activated protein C kinase 1 OS=Homo sapiens OX=9606 GN=RACK1 PE=1 SV=3	P63244		35 kDa		unknown	0.192	0	0
162	TRUE	Empty	PDIA4_HUMAN Protein disulfide-isomerase A4 OS=Homo sapiens OX=9606 GN=PDIA4 PE=1 SV=2	P13667		73 kDa		unknown	0.109	0	0
154	TRUE	Empty	PPIB_HUMAN Peptidyl-prolyl cis-trans isomerase B OS=Homo sapiens OX=9606 GN=PPIB PE=1 SV=2	P23284		24 kDa		unknown	0.25	0	0
222	TRUE	Empty	IPO7_HUMAN Importin-7 OS=Homo sapiens OX=9606 GN=IPO7 PE=1 SV=1	O95373		120 kDa		unknown	0.0694	0	0
167	TRUE	Empty	PARP1_HUMAN Poly [ADP-ribose] polymerase 1 OS=Homo sapiens OX=9606 GN=PARP1 PE=1 SV=4	P09874		113 kDa		unknown	0	0	0.0907
337	TRUE	Empty	CALX_HUMAN Isoform 2 of Calnexin OS=Homo sapiens OX=9606 GN=CANX	P27824-2		72 kDa		unknown	0.1	0	0
152	TRUE	Empty	PRDX1_HUMAN Peroxiredoxin-1 OS=Homo sapiens OX=9606 GN=PRDX1 PE=1 SV=1	Q06830		22 kDa	TRUE	unknown	0.382	0	0
161	TRUE	Empty	PDIA6_HUMAN Protein disulfide-isomerase A6 OS=Homo sapiens OX=9606 GN=PDIA6 PE=1 SV=1	Q15084 (+4)		48 kDa		unknown	0.157	0	0
279	TRUE	Empty	FUBP2_HUMAN Far upstream element-binding protein 2 OS=Homo sapiens OX=9606 GN=KHSRP PE=1 SV=4	Q92945		73 kDa	TRUE	unknown	0.097	0	0
364	TRUE	Empty	1433T_HUMAN 14-3-3 protein theta OS=Homo sapiens OX=9606 GN=YWHAQ PE=1 SV=1	P27348		28 kDa	TRUE	unknown	0.171	0	0
111	TRUE	Empty	RL7A_HUMAN 60S ribosomal protein L7a OS=Homo sapiens OX=9606 GN=RPL7A PE=1 SV=2	P62424		30 kDa		unknown	0.0602	0.0602	0.109
84	TRUE	Empty	RS9_HUMAN 40S ribosomal protein S9 OS=Homo sapiens OX=9606 GN=RPS9 PE=1 SV=3	P46781		23 kDa		unknown	0.113	0	0.0464
87	TRUE	Empty	RS5_HUMAN 40S ribosomal protein S5 OS=Homo sapiens OX=9606 GN=RPS5 PE=1 SV=4	P46782		23 kDa		unknown	0.137	0	0.0735
105	TRUE	Empty	RL14_HUMAN 60S ribosomal protein L14 OS=Homo sapiens OX=9606 GN=RPL14 PE=1 SV=4	P50914		23 kDa		unknown	0.214	0	0.112
15	TRUE	Empty	UBB_HUMAN Polyubiquitin-B OS=Homo sapiens OX=9606 GN=UBB PE=1 SV=1	P0CG47 (+3)		26 kDa		unknown	0.127	0	0.148
157	TRUE	Empty	PLEC_HUMAN Isoform 2 of Plectin OS=Homo sapiens OX=9606 GN=PLEC	Q15149-2 (+1)		518 kDa	TRUE	unknown	0.0059	0	0
312	TRUE	Empty	DDX3X_HUMAN ATP-dependent RNA helicase DDX3X OS=Homo sapiens OX=9606 GN=DDX3X PE=1 SV=3	O00571 (+1)		73 kDa		unknown	0.068	0	0.0181
137	TRUE	Empty	PTBP1_HUMAN Polypyrimidine tract-binding protein 1 OS=Homo sapiens OX=9606 GN=PTBP1 PE=1 SV=1	P26599 (+2)		57 kDa		unknown	0.124	0	0
89	TRUE	Empty	RS3A_HUMAN 40S ribosomal protein S3a OS=Homo sapiens OX=9606 GN=RPS3A PE=1 SV=2	P61247		30 kDa		unknown	0.14	0	0.0947
122	TRUE	Empty	RBBP4_HUMAN Histone-binding protein RBBP4 OS=Homo sapiens OX=9606 GN=RBBP4 PE=1 SV=3	Q09028 (+1)		48 kDa		unknown	0.111	0	0
18	TRUE	Empty	U520_HUMAN U5 small nuclear ribonucleoprotein 200 kDa helicase OS=Homo sapiens OX=9606 GN=SNRNP200 PE=1 SV=2	O75643		245 kDa		unknown	0.036	0	0
242	TRUE	Empty	HNRPR_HUMAN Heterogeneous nuclear ribonucleoprotein R OS=Homo sapiens OX=9606 GN=HNRNPR PE=1 SV=1	O43390 (+1)		71 kDa	TRUE	unknown	0.0853	0	0
132	TRUE	Empty	PUR6_HUMAN Multifunctional protein ADE2 OS=Homo sapiens OX=9606 GN=PAICS PE=1 SV=3	P22234		47 kDa		unknown	0.136	0	0
343	TRUE	Empty	ATPA_HUMAN ATP synthase subunit alpha, mitochondrial OS=Homo sapiens OX=9606 GN=ATP5F1A PE=1 SV=1	P25705		60 kDa		unknown	0.132	0	0
365	TRUE	Empty	1433G_HUMAN 14-3-3 protein gamma OS=Homo sapiens OX=9606 GN=YWHAG PE=1 SV=2	P61981		28 kDa	TRUE	unknown	0.271	0	0
26	TRUE	Empty	TKT_HUMAN Transketolase OS=Homo sapiens OX=9606 GN=TKT PE=1 SV=3	P29401 (+1)		68 kDa		unknown	0.154	0	0
31	TRUE	Empty	TCPQ_HUMAN T-complex protein 1 subunit theta OS=Homo sapiens OX=9606 GN=CCT8 PE=1 SV=4	P50990		60 kDa		unknown	0.139	0	0
165	TRUE	Empty	PCNA_HUMAN Proliferating cell nuclear antigen OS=Homo sapiens OX=9606 GN=PCNA PE=1 SV=1	P12004		29 kDa		unknown	0.222	0	0
339	TRUE	Empty	C1TC_HUMAN C-1-tetrahydrofolate synthase, cytoplasmic OS=Homo sapiens OX=9606 GN=MTHFD1 PE=1 SV=3	P11586		102 kDa		unknown	0.0674	0	0
183	TRUE	Empty	MOES_HUMAN Moesin OS=Homo sapiens OX=9606 GN=MSN PE=1 SV=3	P26038		68 kDa	TRUE	unknown	0.0503	0	0
149	TRUE	Empty	PRDX6_HUMAN Peroxiredoxin-6 OS=Homo sapiens OX=9606 GN=PRDX6 PE=1 SV=3	P30041		25 kDa		unknown	0.286	0	0
286	TRUE	Empty	FABP7_HUMAN Fatty acid-binding protein, brain OS=Homo sapiens OX=9606 GN=FABP7 PE=1 SV=3	O15540		15 kDa		unknown	0.47	0	0
277	TRUE	Empty	G6PI_HUMAN Glucose-6-phosphate isomerase OS=Homo sapiens OX=9606 GN=GPI PE=1 SV=4	P06744 (+1)		63 kDa		unknown	0.104	0	0
185	TRUE	Empty	MDHM_HUMAN Malate dehydrogenase, mitochondrial OS=Homo sapiens OX=9606 GN=MDH2 PE=1 SV=3	P40926		36 kDa		unknown	0.163	0	0
27	TRUE	Empty	TIF1B_HUMAN Transcription intermediary factor 1-beta OS=Homo sapiens OX=9606 GN=TRIM28 PE=1 SV=5	Q13263 (+1)		89 kDa		unknown	0.133	0	0
330	TRUE	Empty	CDK4_HUMAN Cyclin-dependent kinase 4 OS=Homo sapiens OX=9606 GN=CDK4 PE=1 SV=2	P11802		34 kDa	TRUE	unknown	0.178	0	0
112	TRUE	Empty	RL7_HUMAN 60S ribosomal protein L7 OS=Homo sapiens OX=9606 GN=RPL7 PE=1 SV=1	P18124		29 kDa		unknown	0.0726	0.0444	0.117
81	TRUE	Empty	RS14_HUMAN 40S ribosomal protein S14 OS=Homo sapiens OX=9606 GN=RPS14 PE=1 SV=3	P62263		16 kDa		unknown	0.159	0.0728	0.0728
98	TRUE	Empty	RLA0_HUMAN 60S acidic ribosomal protein P0 OS=Homo sapiens OX=9606 GN=RPLP0 PE=1 SV=1	P05388		34 kDa		unknown	0.0852	0	0.0599
117	TRUE	Empty	RL1D1_HUMAN Ribosomal L1 domain-containing protein 1 OS=Homo sapiens OX=9606 GN=RSL1D1 PE=1 SV=3	O76021		55 kDa		unknown	0.0571	0	0
245	TRUE	Empty	HNRPL_HUMAN Heterogeneous nuclear ribonucleoprotein L OS=Homo sapiens OX=9606 GN=HNRNPL PE=1 SV=2	P14866		64 kDa		unknown	0.0458	0	0
227	TRUE	Empty	IF5A1_HUMAN Isoform 2 of Eukaryotic translation initiation factor 5A-1 OS=Homo sapiens OX=9606 GN=EIF5A	P63241-2		20 kDa		unknown	0.103	0	0
55	TRUE	Empty	SND1_HUMAN Staphylococcal nuclease domain-containing protein 1 OS=Homo sapiens OX=9606 GN=SND1 PE=1 SV=1	Q7KZF4		102 kDa		unknown	0.0385	0.011	0
369	TRUE	Empty	2AAA_HUMAN Serine/threonine-protein phosphatase 2A 65 kDa regulatory subunit A alpha isoform OS=Homo sapiens OX=9606 GN=PPP2R1A PE=1 SV=4	P30153		65 kDa		unknown	0.0628	0	0.0357
197	TRUE	Empty	LMNB2_HUMAN Lamin-B2 OS=Homo sapiens OX=9606 GN=LMNB2 PE=1 SV=4	Q03252		70 kDa	TRUE	unknown	0.0484	0	0
115	TRUE	Empty	RL4_HUMAN 60S ribosomal protein L4 OS=Homo sapiens OX=9606 GN=RPL4 PE=1 SV=5	P36578		48 kDa		unknown	0.11	0	0
290	TRUE	Empty	ELAV1_HUMAN ELAV-like protein 1 OS=Homo sapiens OX=9606 GN=ELAVL1 PE=1 SV=2	Q15717 (+1)		36 kDa		unknown	0.101	0	0
127	TRUE	Empty	RAB10_HUMAN Ras-related protein Rab-10 OS=Homo sapiens OX=9606 GN=RAB10 PE=1 SV=1	P61026		23 kDa	TRUE	unknown	0.225	0	0
12	TRUE	Empty	UGDH_HUMAN Isoform 2 of UDP-glucose 6-dehydrogenase OS=Homo sapiens OX=9606 GN=UGDH	O60701-2 (+1)		48 kDa		unknown	0.152	0	0
33	TRUE	Empty	TCPB_HUMAN T-complex protein 1 subunit beta OS=Homo sapiens OX=9606 GN=CCT2 PE=1 SV=4	P78371		57 kDa		unknown	0.0991	0	0
198	TRUE	Empty	LMNB1_HUMAN Lamin-B1 OS=Homo sapiens OX=9606 GN=LMNB1 PE=1 SV=2	P20700		66 kDa	TRUE	unknown	0.111	0	0
66	TRUE	Empty	SEPT9_HUMAN Isoform 2 of Septin-9 OS=Homo sapiens OX=9606 GN=SEPT9	Q9UHD8-2 (+3)		64 kDa		unknown	0.0757	0	0
69	TRUE	Empty	SEP11_HUMAN Septin-11 OS=Homo sapiens OX=9606 GN=SEPT11 PE=1 SV=3	Q9NVA2		49 kDa		unknown	0.0956	0	0
67	TRUE	Empty	SEPT7_HUMAN Septin-7 OS=Homo sapiens OX=9606 GN=SEPT7 PE=1 SV=2	Q16181 (+1)		51 kDa		unknown	0.0641	0	0
193	TRUE	Empty	MARCS_HUMAN Myristoylated alanine-rich C-kinase substrate OS=Homo sapiens OX=9606 GN=MARCKS PE=1 SV=4	P29966		32 kDa		unknown	0.208	0	0
320	TRUE	Empty	COF1_HUMAN Cofilin-1 OS=Homo sapiens OX=9606 GN=CFL1 PE=1 SV=3	P23528		19 kDa		unknown	0.482	0	0
302	TRUE	Empty	DX39B_HUMAN Spliceosome RNA helicase DDX39B OS=Homo sapiens OX=9606 GN=DDX39B PE=1 SV=1	Q13838 (+1)		49 kDa		unknown	0.15	0	0
366	TRUE	Empty	1433F_HUMAN 14-3-3 protein eta OS=Homo sapiens OX=9606 GN=YWHAH PE=1 SV=4	Q04917		28 kDa	TRUE	unknown	0.179	0	0
151	TRUE	Empty	PRDX2_HUMAN Peroxiredoxin-2 OS=Homo sapiens OX=9606 GN=PRDX2 PE=1 SV=5	P32119		22 kDa	TRUE	unknown	0.197	0	0
199	TRUE	Empty	LMNA_HUMAN Prelamin-A/C OS=Homo sapiens OX=9606 GN=LMNA PE=1 SV=1	P02545 (+3)		74 kDa	TRUE	unknown	0.0633	0	0
269	TRUE	Empty	GSTP1_HUMAN Glutathione S-transferase P OS=Homo sapiens OX=9606 GN=GSTP1 PE=1 SV=2	P09211		23 kDa		unknown	0.314	0	0
298	TRUE	Empty	EF1D_HUMAN Isoform 3 of Elongation factor 1-delta OS=Homo sapiens OX=9606 GN=EEF1D	P29692-3		29 kDa		unknown	0.198	0	0
191	TRUE	Empty	MCM2_HUMAN DNA replication licensing factor MCM2 OS=Homo sapiens OX=9606 GN=MCM2 PE=1 SV=4	P49736		102 kDa		unknown	0.0608	0	0
247	TRUE	Empty	HNRPD_HUMAN Heterogeneous nuclear ribonucleoprotein D0 OS=Homo sapiens OX=9606 GN=HNRNPD PE=1 SV=1	Q14103 (+1)		38 kDa		unknown	0.127	0	0
303	TRUE	Empty	DPYL2_HUMAN Dihydropyrimidinase-related protein 2 OS=Homo sapiens OX=9606 GN=DPYSL2 PE=1 SV=1	Q16555 (+1)		62 kDa	TRUE	unknown	0.115	0	0
64	TRUE	Empty	SERC_HUMAN Isoform 2 of Phosphoserine aminotransferase OS=Homo sapiens OX=9606 GN=PSAT1	Q9Y617-2 (+1)		35 kDa		unknown	0.198	0	0
276	TRUE	Empty	GANAB_HUMAN Isoform 2 of Neutral alpha-glucosidase AB OS=Homo sapiens OX=9606 GN=GANAB	Q14697-2		109 kDa		unknown	0.0559	0	0
169	TRUE	Empty	PABP1_HUMAN Polyadenylate-binding protein 1 OS=Homo sapiens OX=9606 GN=PABPC1 PE=1 SV=2	P11940 (+1)		71 kDa		unknown	0.0802	0	0
338	TRUE	Empty	CALR_HUMAN Calreticulin OS=Homo sapiens OX=9606 GN=CALR PE=1 SV=1	P27797		48 kDa		unknown	0.139	0	0
363	TRUE	Empty	1433Z_HUMAN 14-3-3 protein zeta/delta OS=Homo sapiens OX=9606 GN=YWHAZ PE=1 SV=1	P63104		28 kDa	TRUE	unknown	0.196	0	0
95	TRUE	Empty	ROAA_HUMAN Isoform 3 of Heterogeneous nuclear ribonucleoprotein A/B OS=Homo sapiens OX=9606 GN=HNRNPAB	Q99729-3		31 kDa		unknown	0.112	0	0
159	TRUE	Empty	PGK1_HUMAN Phosphoglycerate kinase 1 OS=Homo sapiens OX=9606 GN=PGK1 PE=1 SV=3	P00558 (+1)		45 kDa		unknown	0.0887	0	0
243	TRUE	Empty	HNRPQ_HUMAN Heterogeneous nuclear ribonucleoprotein Q OS=Homo sapiens OX=9606 GN=SYNCRIP PE=1 SV=2	O60506 (+1)		70 kDa	TRUE	unknown	0.0851	0	0
357	TRUE	Empty	ALBU_HUMAN Serum albumin OS=Homo sapiens OX=9606 GN=ALB PE=1 SV=2	P02768		69 kDa		unknown	0.0394	0.0246	0
102	TRUE	Empty	RL23A_HUMAN 60S ribosomal protein L23a OS=Homo sapiens OX=9606 GN=RPL23A PE=1 SV=1	P62750		18 kDa		unknown	0.154	0	0
91	TRUE	Empty	RS2_HUMAN 40S ribosomal protein S2 OS=Homo sapiens OX=9606 GN=RPS2 PE=1 SV=2	P15880		31 kDa		unknown	0.0717	0.0375	0
101	TRUE	Empty	RL24_HUMAN 60S ribosomal protein L24 OS=Homo sapiens OX=9606 GN=RPL24 PE=1 SV=1	P83731		18 kDa		unknown	0.134	0	0.0828
166	TRUE	Empty	PCBP2_HUMAN Poly(rC)-binding protein 2 OS=Homo sapiens OX=9606 GN=PCBP2 PE=1 SV=1	Q15366 (+7)		39 kDa	TRUE	unknown	0.104	0	0.0301
62	TRUE	Empty	SET_HUMAN Protein SET OS=Homo sapiens OX=9606 GN=SET PE=1 SV=3	Q01105		33 kDa		unknown	0.0931	0	0.0345
333	TRUE	Empty	CBX3_HUMAN Chromobox protein homolog 3 OS=Homo sapiens OX=9606 GN=CBX3 PE=1 SV=4	Q13185		21 kDa		unknown	0.142	0	0.131
82	TRUE	Empty	RS13_HUMAN 40S ribosomal protein S13 OS=Homo sapiens OX=9606 GN=RPS13 PE=1 SV=2	P62277		17 kDa		unknown	0.166	0	0.0662
203	TRUE	Empty	LA_HUMAN Lupus La protein OS=Homo sapiens OX=9606 GN=SSB PE=1 SV=2	P05455		47 kDa		unknown	0.0882	0.049	0
190	TRUE	Empty	MCM3_HUMAN DNA replication licensing factor MCM3 OS=Homo sapiens OX=9606 GN=MCM3 PE=1 SV=3	P25205		91 kDa		unknown	0.0384	0	0
19	TRUE	Empty	U5S1_HUMAN 116 kDa U5 small nuclear ribonucleoprotein component OS=Homo sapiens OX=9606 GN=EFTUD2 PE=1 SV=1	Q15029 (+2)		109 kDa		unknown	0.0412	0	0
350	TRUE	Empty	ANXA6_HUMAN Annexin A6 OS=Homo sapiens OX=9606 GN=ANXA6 PE=1 SV=3	P08133 (+1)		76 kDa		unknown	0.0431	0	0.0208
181	TRUE	Empty	MYH9_HUMAN Myosin-9 OS=Homo sapiens OX=9606 GN=MYH9 PE=1 SV=4	P35579		227 kDa	TRUE	unknown	0.0281	0	0
43	TRUE	Empty	SYNC_HUMAN Asparagine--tRNA ligase, cytoplasmic OS=Homo sapiens OX=9606 GN=NARS PE=1 SV=1	O43776		63 kDa		unknown	0.0292	0	0.0347
196	TRUE	Empty	LONM_HUMAN Lon protease homolog, mitochondrial OS=Homo sapiens OX=9606 GN=LONP1 PE=1 SV=2	P36776 (+1)		106 kDa		unknown	0.0219	0	0
116	TRUE	Empty	RL3_HUMAN 60S ribosomal protein L3 OS=Homo sapiens OX=9606 GN=RPL3 PE=1 SV=2	P39023		46 kDa		unknown	0.0496	0	0.0174
99	TRUE	Empty	RL30_HUMAN 60S ribosomal protein L30 OS=Homo sapiens OX=9606 GN=RPL30 PE=1 SV=2	P62888		13 kDa		unknown	0.409	0	0
297	TRUE	Empty	EF1G_HUMAN Elongation factor 1-gamma OS=Homo sapiens OX=9606 GN=EEF1G PE=1 SV=3	P26641 (+1)		50 kDa		unknown	0.13	0	0
52	TRUE	Empty	SRP14_HUMAN Signal recognition particle 14 kDa protein OS=Homo sapiens OX=9606 GN=SRP14 PE=1 SV=2	P37108		15 kDa		unknown	0.176	0	0
351	TRUE	Empty	ANXA5_HUMAN Annexin A5 OS=Homo sapiens OX=9606 GN=ANXA5 PE=1 SV=2	P08758		36 kDa		unknown	0.112	0	0
228	TRUE	Empty	IF4A3_HUMAN Eukaryotic initiation factor 4A-III OS=Homo sapiens OX=9606 GN=EIF4A3 PE=1 SV=4	P38919		47 kDa	TRUE	unknown	0.0998	0	0
265	TRUE	Empty	H2AY_HUMAN Core histone macro-H2A.1 OS=Homo sapiens OX=9606 GN=H2AFY PE=1 SV=4	O75367 (+2)		40 kDa	TRUE	unknown	0	0	0.078
233	TRUE	Empty	HYOU1_HUMAN Hypoxia up-regulated protein 1 OS=Homo sapiens OX=9606 GN=HYOU1 PE=1 SV=1	Q9Y4L1		111 kDa		unknown	0.0501	0	0
24	TRUE	Empty	TOP2A_HUMAN Isoform 4 of DNA topoisomerase 2-alpha OS=Homo sapiens OX=9606 GN=TOP2A	P11388-4		183 kDa	TRUE	unknown	0	0	0.036
236	TRUE	Empty	HS105_HUMAN Heat shock protein 105 kDa OS=Homo sapiens OX=9606 GN=HSPH1 PE=1 SV=1	Q92598 (+2)		97 kDa		unknown	0.0641	0	0
336	TRUE	Empty	CAND1_HUMAN Cullin-associated NEDD8-dissociated protein 1 OS=Homo sapiens OX=9606 GN=CAND1 PE=1 SV=2	Q86VP6 (+1)		136 kDa		unknown	0.0398	0	0
268	TRUE	Empty	GTF2I_HUMAN General transcription factor II-I OS=Homo sapiens OX=9606 GN=GTF2I PE=1 SV=2	P78347 (+3)		112 kDa		unknown	0.0461	0	0
334	TRUE	Empty	CBR1_HUMAN Carbonyl reductase [NADPH] 1 OS=Homo sapiens OX=9606 GN=CBR1 PE=1 SV=3	P16152		30 kDa		unknown	0.177	0	0
347	TRUE	Empty	ARF3_HUMAN ADP-ribosylation factor 3 OS=Homo sapiens OX=9606 GN=ARF3 PE=1 SV=2	P61204 (+1)		21 kDa		unknown	0.276	0	0
94	TRUE	Empty	RPN1_HUMAN Dolichyl-diphosphooligosaccharide--protein glycosyltransferase subunit 1 OS=Homo sapiens OX=9606 GN=RPN1 PE=1 SV=1	P04843		69 kDa		unknown	0.0675	0	0
68	TRUE	Empty	SEPT2_HUMAN Septin-2 OS=Homo sapiens OX=9606 GN=SEPT2 PE=1 SV=1	Q15019 (+2)		41 kDa		unknown	0.122	0	0
349	TRUE	Empty	APEX1_HUMAN DNA-(apurinic or apyrimidinic site) lyase OS=Homo sapiens OX=9606 GN=APEX1 PE=1 SV=2	P27695		36 kDa		unknown	0.204	0	0
11	TRUE	Empty	UGPA_HUMAN UTP--glucose-1-phosphate uridylyltransferase OS=Homo sapiens OX=9606 GN=UGP2 PE=1 SV=5	Q16851 (+1)		57 kDa		unknown	0.1	0	0
73	TRUE	Empty	RUVB2_HUMAN RuvB-like 2 OS=Homo sapiens OX=9606 GN=RUVBL2 PE=1 SV=3	Q9Y230		51 kDa		unknown	0.0842	0	0
184	TRUE	Empty	MIF_HUMAN Macrophage migration inhibitory factor OS=Homo sapiens OX=9606 GN=MIF PE=1 SV=4	P14174		12 kDa		unknown	0.174	0	0
273	TRUE	Empty	GDIB_HUMAN Isoform 2 of Rab GDP dissociation inhibitor beta OS=Homo sapiens OX=9606 GN=GDI2	P50395-2		46 kDa	TRUE	unknown	0.105	0	0
177	TRUE	Empty	NCAM1_HUMAN Neural cell adhesion molecule 1 OS=Homo sapiens OX=9606 GN=NCAM1 PE=1 SV=3	P13591 (+2)		95 kDa		unknown	0.0338	0	0
50	TRUE	Empty	SRSF3_HUMAN Serine/arginine-rich splicing factor 3 OS=Homo sapiens OX=9606 GN=SRSF3 PE=1 SV=1	P84103 (+1)		19 kDa	TRUE	unknown	0.256	0	0
348	TRUE	Empty	APMAP_HUMAN Adipocyte plasma membrane-associated protein OS=Homo sapiens OX=9606 GN=APMAP PE=1 SV=2	Q9HDC9		46 kDa		unknown	0.127	0	0
14	TRUE	Empty	UBP5_HUMAN Ubiquitin carboxyl-terminal hydrolase 5 OS=Homo sapiens OX=9606 GN=USP5 PE=1 SV=2	P45974 (+1)		96 kDa		unknown	0.0408	0	0
75	TRUE	Empty	RSSA_HUMAN 40S ribosomal protein SA OS=Homo sapiens OX=9606 GN=RPSA PE=1 SV=4	P08865		33 kDa		unknown	0.0847	0	0
7	TRUE	Empty	XPO1_HUMAN Exportin-1 OS=Homo sapiens OX=9606 GN=XPO1 PE=1 SV=1	O14980		123 kDa		unknown	0.0317	0	0
131	TRUE	Empty	PYGB_HUMAN Glycogen phosphorylase, brain form OS=Homo sapiens OX=9606 GN=PYGB PE=1 SV=5	P11216		97 kDa	TRUE	unknown	0.0569	0	0
164	TRUE	Empty	PDIA1_HUMAN Protein disulfide-isomerase OS=Homo sapiens OX=9606 GN=P4HB PE=1 SV=3	P07237		57 kDa		unknown	0.0591	0	0
104	TRUE	Empty	RL18_HUMAN 60S ribosomal protein L18 OS=Homo sapiens OX=9606 GN=RPL18 PE=1 SV=2	Q07020 (+1)		22 kDa		unknown	0.128	0	0.0691
53	TRUE	Empty	SPTN1_HUMAN Isoform 2 of Spectrin alpha chain, non-erythrocytic 1 OS=Homo sapiens OX=9606 GN=SPTAN1	Q13813-2		285 kDa		unknown	0.00888	0	0
121	TRUE	Empty	RBMX_HUMAN RNA-binding motif protein, X chromosome OS=Homo sapiens OX=9606 GN=RBMX PE=1 SV=3	P38159		42 kDa		unknown	0.0537	0.0332	0
49	TRUE	Empty	SSRP1_HUMAN FACT complex subunit SSRP1 OS=Homo sapiens OX=9606 GN=SSRP1 PE=1 SV=1	Q08945		81 kDa		unknown	0.0155	0	0.0282
103	TRUE	Empty	RL22_HUMAN 60S ribosomal protein L22 OS=Homo sapiens OX=9606 GN=RPL22 PE=1 SV=2	P35268		15 kDa		unknown	0.188	0	0.102
106	TRUE	Empty	RL13A_HUMAN 60S ribosomal protein L13a OS=Homo sapiens OX=9606 GN=RPL13A PE=1 SV=2	P40429		24 kDa		unknown	0.0542	0	0.113
306	TRUE	Empty	DNJA1_HUMAN DnaJ homolog subfamily A member 1 OS=Homo sapiens OX=9606 GN=DNAJA1 PE=1 SV=2	P31689 (+1)		45 kDa		unknown	0.073	0	0
256	TRUE	Empty	HBB_HUMAN Hemoglobin subunit beta OS=Homo sapiens OX=9606 GN=HBB PE=1 SV=2	P68871		16 kDa		unknown	0	0.156	0
70	TRUE	Empty	SC31B_HUMAN Isoform 5 of Protein transport protein Sec31B OS=Homo sapiens OX=9606 GN=SEC31B	Q9NQW1-5		129 kDa		unknown	0.0127	0.00934	0
113	TRUE	Empty	RL6_HUMAN 60S ribosomal protein L6 OS=Homo sapiens OX=9606 GN=RPL6 PE=1 SV=3	Q02878		33 kDa		unknown	0.111	0	0.0312
143	TRUE	Empty	PSA_HUMAN Puromycin-sensitive aminopeptidase OS=Homo sapiens OX=9606 GN=NPEPPS PE=1 SV=2	P55786		103 kDa		unknown	0.0261	0	0
41	TRUE	Empty	SYYC_HUMAN Tyrosine--tRNA ligase, cytoplasmic OS=Homo sapiens OX=9606 GN=YARS PE=1 SV=4	P54577		59 kDa		unknown	0.0398	0.0133	0
144	TRUE	Empty	PSA7_HUMAN Proteasome subunit alpha type-7 OS=Homo sapiens OX=9606 GN=PSMA7 PE=1 SV=1	O14818		28 kDa		unknown	0.101	0	0
47	TRUE	Empty	SYAC_HUMAN Alanine--tRNA ligase, cytoplasmic OS=Homo sapiens OX=9606 GN=AARS PE=1 SV=2	P49588 (+1)		107 kDa		unknown	0.0403	0	0
301	TRUE	Empty	DYN2_HUMAN Isoform 2 of Dynamin-2 OS=Homo sapiens OX=9606 GN=DNM2	P50570-2 (+1)		98 kDa		unknown	0.0358	0	0
109	TRUE	Empty	RL10A_HUMAN 60S ribosomal protein L10a OS=Homo sapiens OX=9606 GN=RPL10A PE=1 SV=2	P62906		25 kDa		unknown	0.111	0	0
60	TRUE	Empty	SFPQ_HUMAN Splicing factor, proline- and glutamine-rich OS=Homo sapiens OX=9606 GN=SFPQ PE=1 SV=2	P23246 (+1)		76 kDa	TRUE	unknown	0.0566	0	0
368	TRUE	Empty	6PGD_HUMAN 6-phosphogluconate dehydrogenase, decarboxylating OS=Homo sapiens OX=9606 GN=PGD PE=1 SV=3	P52209 (+1)		53 kDa		unknown	0.0787	0	0
188	TRUE	Empty	MCM5_HUMAN DNA replication licensing factor MCM5 OS=Homo sapiens OX=9606 GN=MCM5 PE=1 SV=5	P33992		82 kDa		unknown	0.0354	0	0
48	TRUE	Empty	STIP1_HUMAN Stress-induced-phosphoprotein 1 OS=Homo sapiens OX=9606 GN=STIP1 PE=1 SV=1	P31948		63 kDa		unknown	0.07	0	0
20	TRUE	Empty	TXND5_HUMAN Thioredoxin domain-containing protein 5 OS=Homo sapiens OX=9606 GN=TXNDC5 PE=1 SV=2	Q8NBS9 (+1)		48 kDa		unknown	0.0648	0	0
150	TRUE	Empty	PRDX5_HUMAN Peroxiredoxin-5, mitochondrial OS=Homo sapiens OX=9606 GN=PRDX5 PE=1 SV=4	P30044 (+1)		22 kDa		unknown	0.112	0	0
114	TRUE	Empty	RL5_HUMAN 60S ribosomal protein L5 OS=Homo sapiens OX=9606 GN=RPL5 PE=1 SV=3	P46777		34 kDa		unknown	0.141	0	0
292	TRUE	Empty	EIF3G_HUMAN Eukaryotic translation initiation factor 3 subunit G OS=Homo sapiens OX=9606 GN=EIF3G PE=1 SV=2	O75821		36 kDa		unknown	0.112	0	0
56	TRUE	Empty	SMD3_HUMAN Small nuclear ribonucleoprotein Sm D3 OS=Homo sapiens OX=9606 GN=SNRPD3 PE=1 SV=1	P62318 (+1)		14 kDa		unknown	0.317	0	0
179	TRUE	Empty	MYL6_HUMAN Myosin light polypeptide 6 OS=Homo sapiens OX=9606 GN=MYL6 PE=1 SV=2	P60660 (+1)		17 kDa		unknown	0.245	0	0
61	TRUE	Empty	SF3B1_HUMAN Splicing factor 3B subunit 1 OS=Homo sapiens OX=9606 GN=SF3B1 PE=1 SV=3	O75533		146 kDa		unknown	0.0337	0	0
146	TRUE	Empty	PRS4_HUMAN Isoform 2 of 26S proteasome regulatory subunit 4 OS=Homo sapiens OX=9606 GN=PSMC1	P62191-2 (+1)		41 kDa		unknown	0.153	0	0
232	TRUE	Empty	IDHP_HUMAN Isocitrate dehydrogenase [NADP], mitochondrial OS=Homo sapiens OX=9606 GN=IDH2 PE=1 SV=2	P48735		51 kDa		unknown	0.0487	0	0
85	TRUE	Empty	RS8_HUMAN 40S ribosomal protein S8 OS=Homo sapiens OX=9606 GN=RPS8 PE=1 SV=2	P62241		24 kDa		unknown	0.188	0	0
325	TRUE	Empty	CLIC1_HUMAN Chloride intracellular channel protein 1 OS=Homo sapiens OX=9606 GN=CLIC1 PE=1 SV=4	O00299		27 kDa		unknown	0.162	0	0
138	TRUE	Empty	PSME1_HUMAN Proteasome activator complex subunit 1 OS=Homo sapiens OX=9606 GN=PSME1 PE=1 SV=1	Q06323		29 kDa		unknown	0.12	0	0
307	TRUE	Empty	DHX15_HUMAN Pre-mRNA-splicing factor ATP-dependent RNA helicase DHX15 OS=Homo sapiens OX=9606 GN=DHX15 PE=1 SV=2	O43143		91 kDa		unknown	0.0403	0	0
226	TRUE	Empty	ILF2_HUMAN Interleukin enhancer-binding factor 2 OS=Homo sapiens OX=9606 GN=ILF2 PE=1 SV=2	Q12905		43 kDa		unknown	0.0615	0	0
255	TRUE	Empty	HCD2_HUMAN 3-hydroxyacyl-CoA dehydrogenase type-2 OS=Homo sapiens OX=9606 GN=HSD17B10 PE=1 SV=3	Q99714 (+1)		27 kDa		unknown	0.207	0	0
182	TRUE	Empty	MPCP_HUMAN Isoform B of Phosphate carrier protein, mitochondrial OS=Homo sapiens OX=9606 GN=SLC25A3	Q00325-2		40 kDa		unknown	0.105	0	0
39	TRUE	Empty	TALDO_HUMAN Transaldolase OS=Homo sapiens OX=9606 GN=TALDO1 PE=1 SV=2	P37837		38 kDa		unknown	0.0712	0	0
83	TRUE	Empty	RS10_HUMAN 40S ribosomal protein S10 OS=Homo sapiens OX=9606 GN=RPS10 PE=1 SV=1	P46783		19 kDa		unknown	0.145	0	0
10	TRUE	Empty	VDAC1_HUMAN Voltage-dependent anion-selective channel protein 1 OS=Homo sapiens OX=9606 GN=VDAC1 PE=1 SV=2	P21796		31 kDa		unknown	0.12	0	0
200	TRUE	Empty	LIMA1_HUMAN LIM domain and actin-binding protein 1 OS=Homo sapiens OX=9606 GN=LIMA1 PE=1 SV=1	Q9UHB6 (+1)		85 kDa		unknown	0.0448	0	0
140	TRUE	Empty	PSD13_HUMAN 26S proteasome non-ATPase regulatory subunit 13 OS=Homo sapiens OX=9606 GN=PSMD13 PE=1 SV=2	Q9UNM6 (+1)		43 kDa		unknown	0.0665	0	0
275	TRUE	Empty	GARS_HUMAN Glycine--tRNA ligase OS=Homo sapiens OX=9606 GN=GARS PE=1 SV=3	P41250		83 kDa		unknown	0.0447	0	0
130	TRUE	Empty	PYGL_HUMAN Glycogen phosphorylase, liver form OS=Homo sapiens OX=9606 GN=PYGL PE=1 SV=4	P06737 (+1)		97 kDa	TRUE	unknown	0.0295	0	0
6	TRUE	Empty	XPO2_HUMAN Exportin-2 OS=Homo sapiens OX=9606 GN=CSE1L PE=1 SV=3	P55060 (+1)		110 kDa		unknown	0.0288	0	0
223	TRUE	Empty	IPO5_HUMAN Importin-5 OS=Homo sapiens OX=9606 GN=IPO5 PE=1 SV=4	O00410 (+1)		124 kDa		unknown	0.0182	0	0
187	TRUE	Empty	MCM6_HUMAN DNA replication licensing factor MCM6 OS=Homo sapiens OX=9606 GN=MCM6 PE=1 SV=1	Q14566		93 kDa		unknown	0.0451	0	0
249	TRUE	Empty	HNRL2_HUMAN Heterogeneous nuclear ribonucleoprotein U-like protein 2 OS=Homo sapiens OX=9606 GN=HNRNPUL2 PE=1 SV=1	Q1KMD3		85 kDa		unknown	0.0535	0	0
86	TRUE	Empty	RS7_HUMAN 40S ribosomal protein S7 OS=Homo sapiens OX=9606 GN=RPS7 PE=1 SV=1	P62081		22 kDa		unknown	0.175	0	0
141	TRUE	Empty	PSD11_HUMAN 26S proteasome non-ATPase regulatory subunit 11 OS=Homo sapiens OX=9606 GN=PSMD11 PE=1 SV=3	O00231 (+1)		47 kDa		unknown	0.0806	0	0
145	TRUE	Empty	PSA6_HUMAN Proteasome subunit alpha type-6 OS=Homo sapiens OX=9606 GN=PSMA6 PE=1 SV=1	P60900		27 kDa		unknown	0.159	0	0
170	TRUE	Empty	NUDC_HUMAN Nuclear migration protein nudC OS=Homo sapiens OX=9606 GN=NUDC PE=1 SV=1	Q9Y266		38 kDa		unknown	0.0604	0	0
291	TRUE	Empty	EIF3L_HUMAN Eukaryotic translation initiation factor 3 subunit L OS=Homo sapiens OX=9606 GN=EIF3L PE=1 SV=1	Q9Y262 (+1)		67 kDa		unknown	0.0372	0	0
332	TRUE	Empty	CCAR2_HUMAN Cell cycle and apoptosis regulator protein 2 OS=Homo sapiens OX=9606 GN=CCAR2 PE=1 SV=2	Q8N163 (+1)		103 kDa		unknown	0.0477	0	0
128	TRUE	Empty	RAB7A_HUMAN Ras-related protein Rab-7a OS=Homo sapiens OX=9606 GN=RAB7A PE=1 SV=1	P51149		23 kDa		unknown	0.14	0	0
51	TRUE	Empty	SRSF1_HUMAN Serine/arginine-rich splicing factor 1 OS=Homo sapiens OX=9606 GN=SRSF1 PE=1 SV=2	Q07955		28 kDa		unknown	0.141	0	0
261	TRUE	Empty	H10_HUMAN Histone H1.0 OS=Homo sapiens OX=9606 GN=H1F0 PE=1 SV=3	P07305		21 kDa		unknown	0	0	0.113
160	TRUE	Empty	PGAM1_HUMAN Phosphoglycerate mutase 1 OS=Homo sapiens OX=9606 GN=PGAM1 PE=1 SV=2	P18669		29 kDa		unknown	0.228	0	0
358	TRUE	Empty	AHNK2_HUMAN Protein AHNAK2 OS=Homo sapiens OX=9606 GN=AHNAK2 PE=1 SV=2	Q8IVF2 (+1)		617 kDa		unknown	0	0.00173	0
25	TRUE	Empty	TLN1_HUMAN Talin-1 OS=Homo sapiens OX=9606 GN=TLN1 PE=1 SV=3	Q9Y490		270 kDa		unknown	0.00945	0	0
120	TRUE	Empty	RBP56_HUMAN TATA-binding protein-associated factor 2N OS=Homo sapiens OX=9606 GN=TAF15 PE=1 SV=1	Q92804 (+1)		62 kDa		unknown	0.0405	0	0
45	TRUE	Empty	SYEP_HUMAN Bifunctional glutamate/proline--tRNA ligase OS=Homo sapiens OX=9606 GN=EPRS PE=1 SV=5	P07814		171 kDa		unknown	0.0146	0	0
274	TRUE	Empty	GBB2_HUMAN Guanine nucleotide-binding protein G(I)/G(S)/G(T) subunit beta-2 OS=Homo sapiens OX=9606 GN=GNB2 PE=1 SV=3	P62879		37 kDa		unknown	0.0706	0	0
194	TRUE	Empty	MAP1B_HUMAN Microtubule-associated protein 1B OS=Homo sapiens OX=9606 GN=MAP1B PE=1 SV=2	P46821		271 kDa		unknown	0	0.0109	0
59	TRUE	Empty	SGTA_HUMAN Small glutamine-rich tetratricopeptide repeat-containing protein alpha OS=Homo sapiens OX=9606 GN=SGTA PE=1 SV=1	O43765		34 kDa		unknown	0.0863	0	0
284	TRUE	Empty	FKB10_HUMAN Peptidyl-prolyl cis-trans isomerase FKBP10 OS=Homo sapiens OX=9606 GN=FKBP10 PE=1 SV=1	Q96AY3		64 kDa		unknown	0.0464	0	0
80	TRUE	Empty	RS15A_HUMAN 40S ribosomal protein S15a OS=Homo sapiens OX=9606 GN=RPS15A PE=1 SV=2	P62244		15 kDa		unknown	0.131	0	0
133	TRUE	Empty	PUR2_HUMAN Trifunctional purine biosynthetic protein adenosine-3 OS=Homo sapiens OX=9606 GN=GART PE=1 SV=1	P22102		108 kDa		unknown	0.0218	0	0
178	TRUE	Empty	NACAM_HUMAN Nascent polypeptide-associated complex subunit alpha, muscle-specific form OS=Homo sapiens OX=9606 GN=NACA PE=1 SV=1	E9PAV3		205 kDa		unknown	0.014	0	0
92	TRUE	Empty	RRBP1_HUMAN Ribosome-binding protein 1 OS=Homo sapiens OX=9606 GN=RRBP1 PE=1 SV=5	Q9P2E9		152 kDa		unknown	0.0163	0	0
22	TRUE	Empty	TPM4_HUMAN Tropomyosin alpha-4 chain OS=Homo sapiens OX=9606 GN=TPM4 PE=1 SV=3	P67936		29 kDa	TRUE	unknown	0.0887	0	0
240	TRUE	Empty	HPRT_HUMAN Hypoxanthine-guanine phosphoribosyltransferase OS=Homo sapiens OX=9606 GN=HPRT1 PE=1 SV=2	P00492		25 kDa		unknown	0.115	0	0
319	TRUE	Empty	COPB_HUMAN Coatomer subunit beta OS=Homo sapiens OX=9606 GN=COPB1 PE=1 SV=3	P53618		107 kDa		unknown	0.021	0	0
234	TRUE	Empty	HSP74_HUMAN Heat shock 70 kDa protein 4 OS=Homo sapiens OX=9606 GN=HSPA4 PE=1 SV=4	P34932		94 kDa		unknown	0.0321	0	0
46	TRUE	Empty	SYDC_HUMAN Isoform 2 of Aspartate--tRNA ligase, cytoplasmic OS=Homo sapiens OX=9606 GN=DARS	P14868-2		46 kDa		unknown	0.0748	0	0
272	TRUE	Empty	GGCT_HUMAN Gamma-glutamylcyclotransferase OS=Homo sapiens OX=9606 GN=GGCT PE=1 SV=1	O75223		21 kDa		unknown	0.112	0	0
329	TRUE	Empty	CENPV_HUMAN Centromere protein V OS=Homo sapiens OX=9606 GN=CENPV PE=1 SV=1	Q7Z7K6 (+1)		30 kDa		unknown	0	0	0.0836
250	TRUE	Empty	HNRH3_HUMAN Isoform 3 of Heterogeneous nuclear ribonucleoprotein H3 OS=Homo sapiens OX=9606 GN=HNRNPH3	P31942-3		32 kDa		unknown	0.0976	0	0
318	TRUE	Empty	COPD_HUMAN Coatomer subunit delta OS=Homo sapiens OX=9606 GN=ARCN1 PE=1 SV=1	P48444		57 kDa		unknown	0.045	0	0
5	TRUE	Empty	XPO5_HUMAN Exportin-5 OS=Homo sapiens OX=9606 GN=XPO5 PE=1 SV=1	Q9HAV4		136 kDa		unknown	0.0166	0	0
186	TRUE	Empty	MDHC_HUMAN Malate dehydrogenase, cytoplasmic OS=Homo sapiens OX=9606 GN=MDH1 PE=1 SV=4	P40925 (+2)		36 kDa		unknown	0.0808	0	0
313	TRUE	Empty	CYFP1_HUMAN Cytoplasmic FMR1-interacting protein 1 OS=Homo sapiens OX=9606 GN=CYFIP1 PE=1 SV=1	Q7L576		145 kDa		unknown	0.0184	0	0
172	TRUE	Empty	NPM_HUMAN Nucleophosmin OS=Homo sapiens OX=9606 GN=NPM1 PE=1 SV=2	P06748		33 kDa		unknown	0.0748	0	0
17	TRUE	Empty	UB2L3_HUMAN Isoform 3 of Ubiquitin-conjugating enzyme E2 L3 OS=Homo sapiens OX=9606 GN=UBE2L3	P68036-3		24 kDa		unknown	0.175	0	0
323	TRUE	Empty	CND1_HUMAN Condensin complex subunit 1 OS=Homo sapiens OX=9606 GN=NCAPD2 PE=1 SV=3	Q15021		157 kDa		unknown	0.0157	0	0
287	TRUE	Empty	F10A1_HUMAN Hsc70-interacting protein OS=Homo sapiens OX=9606 GN=ST13 PE=1 SV=2	P50502		41 kDa		unknown	0.0623	0	0
304	TRUE	Empty	DPYL1_HUMAN Dihydropyrimidinase-related protein 1 OS=Homo sapiens OX=9606 GN=CRMP1 PE=1 SV=1	Q14194 (+1)		62 kDa	TRUE	unknown	0.0332	0	0
77	TRUE	Empty	RS19_HUMAN 40S ribosomal protein S19 OS=Homo sapiens OX=9606 GN=RPS19 PE=1 SV=2	P39019		16 kDa		unknown	0.131	0	0
129	TRUE	Empty	RAB5C_HUMAN Isoform 2 of Ras-related protein Rab-5C OS=Homo sapiens OX=9606 GN=RAB5C	P51148-2		27 kDa		unknown	0.0924	0	0
124	TRUE	Empty	RALY_HUMAN Isoform 1 of RNA-binding protein Raly OS=Homo sapiens OX=9606 GN=RALY	Q9UKM9-2		30 kDa		unknown	0.0724	0	0
125	TRUE	Empty	RAGP1_HUMAN Ran GTPase-activating protein 1 OS=Homo sapiens OX=9606 GN=RANGAP1 PE=1 SV=1	P46060		64 kDa		unknown	0.0409	0	0
42	TRUE	Empty	SYSC_HUMAN Serine--tRNA ligase, cytoplasmic OS=Homo sapiens OX=9606 GN=SARS PE=1 SV=3	P49591		59 kDa		unknown	0.0331	0	0
340	TRUE	Empty	BUB3_HUMAN Mitotic checkpoint protein BUB3 OS=Homo sapiens OX=9606 GN=BUB3 PE=1 SV=1	O43684 (+1)		37 kDa		unknown	0.0823	0	0
71	TRUE	Empty	SAE2_HUMAN SUMO-activating enzyme subunit 2 OS=Homo sapiens OX=9606 GN=UBA2 PE=1 SV=2	Q9UBT2		71 kDa		unknown	0.0578	0	0
322	TRUE	Empty	CNDP2_HUMAN Cytosolic non-specific dipeptidase OS=Homo sapiens OX=9606 GN=CNDP2 PE=1 SV=2	Q96KP4		53 kDa		unknown	0.0568	0	0
230	TRUE	Empty	IF2G_HUMAN Eukaryotic translation initiation factor 2 subunit 3 OS=Homo sapiens OX=9606 GN=EIF2S3 PE=1 SV=3	P41091 (+1)		51 kDa		unknown	0.0508	0	0
309	TRUE	Empty	DHB4_HUMAN Peroxisomal multifunctional enzyme type 2 OS=Homo sapiens OX=9606 GN=HSD17B4 PE=1 SV=3	P51659		80 kDa		unknown	0.0367	0	0
345	TRUE	Empty	AT1A1_HUMAN Sodium/potassium-transporting ATPase subunit alpha-1 OS=Homo sapiens OX=9606 GN=ATP1A1 PE=1 SV=1	P05023		113 kDa		unknown	0.0254	0	0
135	TRUE	Empty	PTMS_HUMAN Parathymosin OS=Homo sapiens OX=9606 GN=PTMS PE=1 SV=2	P20962		12 kDa		unknown	0.225	0	0
8	TRUE	Empty	VPS35_HUMAN Vacuolar protein sorting-associated protein 35 OS=Homo sapiens OX=9606 GN=VPS35 PE=1 SV=2	Q96QK1		92 kDa		unknown	0.0302	0	0
331	TRUE	Empty	CDC37_HUMAN Hsp90 co-chaperone Cdc37 OS=Homo sapiens OX=9606 GN=CDC37 PE=1 SV=1	Q16543		44 kDa		unknown	0.0529	0	0
221	TRUE	Empty	IPYR_HUMAN Inorganic pyrophosphatase OS=Homo sapiens OX=9606 GN=PPA1 PE=1 SV=2	Q15181		33 kDa		unknown	0.0657	0	0
315	TRUE	Empty	CTBP1_HUMAN C-terminal-binding protein 1 OS=Homo sapiens OX=9606 GN=CTBP1 PE=1 SV=2	Q13363 (+1)		48 kDa		unknown	0.0636	0	0
2	TRUE	Empty	YBOX1_HUMAN Nuclease-sensitive element-binding protein 1 OS=Homo sapiens OX=9606 GN=YBX1 PE=1 SV=3	P67809		36 kDa		unknown	0.13	0	0
110	TRUE	Empty	RL9_HUMAN 60S ribosomal protein L9 OS=Homo sapiens OX=9606 GN=RPL9 PE=1 SV=1	P32969		22 kDa		unknown	0.125	0	0
317	TRUE	Empty	COPG1_HUMAN Coatomer subunit gamma-1 OS=Homo sapiens OX=9606 GN=COPG1 PE=1 SV=1	Q9Y678		98 kDa		unknown	0.0332	0	0
134	TRUE	Empty	PUF60_HUMAN Poly(U)-binding-splicing factor PUF60 OS=Homo sapiens OX=9606 GN=PUF60 PE=1 SV=1	Q9UHX1 (+5)		60 kDa		unknown	0.059	0	0
21	TRUE	Empty	TRMB_HUMAN tRNA (guanine-N(7)-)-methyltransferase OS=Homo sapiens OX=9606 GN=METTL1 PE=1 SV=1	Q9UBP6		31 kDa		unknown	0.105	0	0
189	TRUE	Empty	MCM4_HUMAN DNA replication licensing factor MCM4 OS=Homo sapiens OX=9606 GN=MCM4 PE=1 SV=5	P33991		97 kDa		unknown	0.0278	0	0
335	TRUE	Empty	CAZA2_HUMAN Isoform 2 of F-actin-capping protein subunit alpha-2 OS=Homo sapiens OX=9606 GN=CAPZA2	P47755-2		20 kDa		unknown	0.163	0	0
13	TRUE	Empty	UCHL1_HUMAN Ubiquitin carboxyl-terminal hydrolase isozyme L1 OS=Homo sapiens OX=9606 GN=UCHL1 PE=1 SV=2	P09936		25 kDa		unknown	0.126	0	0
316	TRUE	Empty	COR1C_HUMAN Isoform 3 of Coronin-1C OS=Homo sapiens OX=9606 GN=CORO1C	Q9ULV4-3		59 kDa		unknown	0.055	0	0
136	TRUE	Empty	PTMA_HUMAN Prothymosin alpha OS=Homo sapiens OX=9606 GN=PTMA PE=1 SV=2	P06454 (+1)		12 kDa		unknown	0.216	0	0
305	TRUE	Empty	DNJC9_HUMAN DnaJ homolog subfamily C member 9 OS=Homo sapiens OX=9606 GN=DNAJC9 PE=1 SV=1	Q8WXX5		30 kDa		unknown	0	0	0.0808
32	TRUE	Empty	TCPG_HUMAN T-complex protein 1 subunit gamma OS=Homo sapiens OX=9606 GN=CCT3 PE=1 SV=4	P49368 (+1)		61 kDa		unknown	0.0422	0	0
283	TRUE	Empty	FKBP3_HUMAN Peptidyl-prolyl cis-trans isomerase FKBP3 OS=Homo sapiens OX=9606 GN=FKBP3 PE=1 SV=1	Q00688		25 kDa		unknown	0.0982	0	0
118	TRUE	Empty	RINI_HUMAN Ribonuclease inhibitor OS=Homo sapiens OX=9606 GN=RNH1 PE=1 SV=2	P13489		50 kDa		unknown	0.0629	0	0
142	TRUE	Empty	PSB5_HUMAN Proteasome subunit beta type-5 OS=Homo sapiens OX=9606 GN=PSMB5 PE=1 SV=3	P28074 (+1)		28 kDa		unknown	0.0875	0	0
93	TRUE	Empty	RPN2_HUMAN Dolichyl-diphosphooligosaccharide--protein glycosyltransferase subunit 2 OS=Homo sapiens OX=9606 GN=RPN2 PE=1 SV=3	P04844 (+1)		69 kDa		unknown	0.0523	0	0
74	TRUE	Empty	RTN4_HUMAN Reticulon-4 OS=Homo sapiens OX=9606 GN=RTN4 PE=1 SV=2	Q9NQC3 (+2)		130 kDa		unknown	0.021	0	0
168	TRUE	Empty	PAIRB_HUMAN Plasminogen activator inhibitor 1 RNA-binding protein OS=Homo sapiens OX=9606 GN=SERBP1 PE=1 SV=2	Q8NC51 (+3)		45 kDa		unknown	0.0711	0	0
30	TRUE	Empty	TEBP_HUMAN Prostaglandin E synthase 3 OS=Homo sapiens OX=9606 GN=PTGES3 PE=1 SV=1	Q15185 (+2)		19 kDa		unknown	0.188	0	0
362	TRUE	Empty	AAAT_HUMAN Neutral amino acid transporter B(0) OS=Homo sapiens OX=9606 GN=SLC1A5 PE=1 SV=2	Q15758		57 kDa		unknown	0.0388	0	0
176	TRUE	Empty	NCBP1_HUMAN Nuclear cap-binding protein subunit 1 OS=Homo sapiens OX=9606 GN=NCBP1 PE=1 SV=1	Q09161		92 kDa		unknown	0.0253	0	0
210	TRUE	Empty	KINH_HUMAN Kinesin-1 heavy chain OS=Homo sapiens OX=9606 GN=KIF5B PE=1 SV=1	P33176		110 kDa		unknown	0.0228	0	0
314	TRUE	Empty	CYBP_HUMAN Calcyclin-binding protein OS=Homo sapiens OX=9606 GN=CACYBP PE=1 SV=2	Q9HB71 (+1)		26 kDa		unknown	0.0702	0	0
76	TRUE	Empty	RS28_HUMAN 40S ribosomal protein S28 OS=Homo sapiens OX=9606 GN=RPS28 PE=1 SV=1	P62857		8 kDa		unknown	0.333	0	0
354	TRUE	Empty	AN32E_HUMAN Isoform 3 of Acidic leucine-rich nuclear phosphoprotein 32 family member E OS=Homo sapiens OX=9606 GN=ANP32E	Q9BTT0-3		25 kDa		unknown	0.145	0	0
195	TRUE	Empty	M2OM_HUMAN Mitochondrial 2-oxoglutarate/malate carrier protein OS=Homo sapiens OX=9606 GN=SLC25A11 PE=1 SV=3	Q02978 (+1)		34 kDa		unknown	0.0828	0	0
44	TRUE	Empty	SYFB_HUMAN Phenylalanine--tRNA ligase beta subunit OS=Homo sapiens OX=9606 GN=FARSB PE=1 SV=3	Q9NSD9		66 kDa		unknown	0.0357	0	0
327	TRUE	Empty	CISY_HUMAN Citrate synthase, mitochondrial OS=Homo sapiens OX=9606 GN=CS PE=1 SV=2	O75390		52 kDa		unknown	0.0494	0	0
119	TRUE	Empty	RFA3_HUMAN Replication protein A 14 kDa subunit OS=Homo sapiens OX=9606 GN=RPA3 PE=1 SV=1	P35244		14 kDa		unknown	0.298	0	0
346	TRUE	Empty	ARPC4_HUMAN Actin-related protein 2/3 complex subunit 4 OS=Homo sapiens OX=9606 GN=ARPC4 PE=1 SV=3	P59998 (+1)		20 kDa		unknown	0.113	0	0
139	TRUE	Empty	PSIP1_HUMAN PC4 and SFRS1-interacting protein OS=Homo sapiens OX=9606 GN=PSIP1 PE=1 SV=1	O75475		60 kDa		unknown	0.0472	0	0
72	TRUE	Empty	RUXF_HUMAN Small nuclear ribonucleoprotein F OS=Homo sapiens OX=9606 GN=SNRPF PE=1 SV=1	P62306		10 kDa		unknown	0.244	0	0
156	TRUE	Empty	PP1B_HUMAN Serine/threonine-protein phosphatase PP1-beta catalytic subunit OS=Homo sapiens OX=9606 GN=PPP1CB PE=1 SV=3	P62140		37 kDa		unknown	0.0887	0	0
173	TRUE	Empty	NP1L4_HUMAN Nucleosome assembly protein 1-like 4 OS=Homo sapiens OX=9606 GN=NAP1L4 PE=1 SV=1	Q99733 (+1)		43 kDa		unknown	0.0747	0	0
324	TRUE	Empty	CLPT1_HUMAN Cleft lip and palate transmembrane protein 1 OS=Homo sapiens OX=9606 GN=CLPTM1 PE=1 SV=1	O96005		76 kDa		unknown	0.0389	0	0
355	TRUE	Empty	AMPL_HUMAN Cytosol aminopeptidase OS=Homo sapiens OX=9606 GN=LAP3 PE=1 SV=3	P28838 (+1)		56 kDa		unknown	0.0385	0	0
270	TRUE	Empty	GSTM3_HUMAN Glutathione S-transferase Mu 3 OS=Homo sapiens OX=9606 GN=GSTM3 PE=1 SV=3	P21266		27 kDa		unknown	0.0933	0	0
40	TRUE	Empty	TAGL2_HUMAN Isoform 2 of Transgelin-2 OS=Homo sapiens OX=9606 GN=TAGLN2	P37802-2 (+1)		24 kDa		unknown	0.1	0	0
295	TRUE	Empty	EFTS_HUMAN Elongation factor Ts, mitochondrial OS=Homo sapiens OX=9606 GN=TSFM PE=1 SV=2	P43897		35 kDa		unknown	0.0923	0	0
293	TRUE	Empty	EIF3F_HUMAN Eukaryotic translation initiation factor 3 subunit F OS=Homo sapiens OX=9606 GN=EIF3F PE=1 SV=1	O00303		38 kDa		unknown	0.0728	0	0
123	TRUE	Empty	RAP1B_HUMAN Ras-related protein Rap-1b OS=Homo sapiens OX=9606 GN=RAP1B PE=1 SV=1	P61224 (+4)		21 kDa		unknown	0.125	0	0
57	TRUE	Empty	SMD2_HUMAN Small nuclear ribonucleoprotein Sm D2 OS=Homo sapiens OX=9606 GN=SNRPD2 PE=1 SV=1	P62316 (+1)		14 kDa		unknown	0.237	0	0
100	TRUE	Empty	RL28_HUMAN Isoform 2 of 60S ribosomal protein L28 OS=Homo sapiens OX=9606 GN=RPL28	P46779-2 (+4)		18 kDa		unknown	0.129	0	0
321	TRUE	Empty	CNPY2_HUMAN Protein canopy homolog 2 OS=Homo sapiens OX=9606 GN=CNPY2 PE=1 SV=1	Q9Y2B0		21 kDa		unknown	0.154	0	0
300	TRUE	Empty	E2AK2_HUMAN Interferon-induced, double-stranded RNA-activated protein kinase OS=Homo sapiens OX=9606 GN=EIF2AK2 PE=1 SV=2	P19525 (+1)		62 kDa		unknown	0.0417	0	0
254	TRUE	Empty	HMCS1_HUMAN Hydroxymethylglutaryl-CoA synthase, cytoplasmic OS=Homo sapiens OX=9606 GN=HMGCS1 PE=1 SV=2	Q01581		57 kDa		unknown	0.0596	0	0
294	TRUE	Empty	EFTU_HUMAN Elongation factor Tu, mitochondrial OS=Homo sapiens OX=9606 GN=TUFM PE=1 SV=2	P49411		50 kDa		unknown	0.0575	0	0
28	TRUE	Empty	TIA1_HUMAN Nucleolysin TIA-1 isoform p40 OS=Homo sapiens OX=9606 GN=TIA1 PE=1 SV=3	P31483 (+1)		43 kDa		unknown	0.0596	0	0
1	TRUE	Empty	ZP2_HUMAN Zona pellucida sperm-binding protein 2 OS=Homo sapiens OX=9606 GN=ZP2 PE=1 SV=1	Q05996 (+1)		82 kDa		unknown	0	0	0.0631
281	TRUE	Empty	FPPS_HUMAN Farnesyl pyrophosphate synthase OS=Homo sapiens OX=9606 GN=FDPS PE=1 SV=4	P14324 (+1)		48 kDa		unknown	0.043	0	0
153	TRUE	Empty	PPME1_HUMAN Protein phosphatase methylesterase 1 OS=Homo sapiens OX=9606 GN=PPME1 PE=1 SV=3	Q9Y570 (+2)		42 kDa		unknown	0.0544	0	0
231	TRUE	Empty	IF2A_HUMAN Eukaryotic translation initiation factor 2 subunit 1 OS=Homo sapiens OX=9606 GN=EIF2S1 PE=1 SV=3	P05198		36 kDa		unknown	0.073	0	0
252	TRUE	Empty	HMGB3_HUMAN High mobility group protein B3 OS=Homo sapiens OX=9606 GN=HMGB3 PE=1 SV=4	O15347		23 kDa		unknown	0.105	0	0
END OF FILE

## Sheet: Proteins in IP group
#	Visible?	Starred?	Identified Proteins (369/372)	Accession Number	Alternate ID	Molecular Weight	Protein Grouping Ambiguity	Taxonomy	Input	IgG	Kla
266	TRUE	Empty	H2A1A_HUMAN Histone H2A type 1-A OS=Homo sapiens OX=9606 GN=HIST1H2AA PE=1 SV=3	Q96QV6		14 kDa	TRUE	unknown	0.351	0	0.405
260	TRUE	Empty	H12_HUMAN Histone H1.2 OS=Homo sapiens OX=9606 GN=HIST1H1C PE=1 SV=2	P16403		21 kDa	TRUE	unknown	0	0	0.362
258	TRUE	Empty	H15_HUMAN Histone H1.5 OS=Homo sapiens OX=9606 GN=HIST1H1B PE=1 SV=3	P16401		23 kDa	TRUE	unknown	0.106	0	0.31
264	TRUE	Empty	H2AZ_HUMAN Histone H2A.Z OS=Homo sapiens OX=9606 GN=H2AFZ PE=1 SV=2	P0C0S5 (+1)		14 kDa	TRUE	unknown	0.312	0	0.203
3	TRUE	Empty	XRCC6_HUMAN X-ray repair cross-complementing protein 6 OS=Homo sapiens OX=9606 GN=XRCC6 PE=1 SV=2	P12956		70 kDa		unknown	0.0493	0	0.169
15	TRUE	Empty	UBB_HUMAN Polyubiquitin-B OS=Homo sapiens OX=9606 GN=UBB PE=1 SV=1	P0CG47 (+3)		26 kDa		unknown	0.127	0	0.148
79	TRUE	Empty	RS16_HUMAN 40S ribosomal protein S16 OS=Homo sapiens OX=9606 GN=RPS16 PE=1 SV=2	P62249		16 kDa		unknown	0.301	0	0.144
333	TRUE	Empty	CBX3_HUMAN Chromobox protein homolog 3 OS=Homo sapiens OX=9606 GN=CBX3 PE=1 SV=4	Q13185		21 kDa		unknown	0.142	0	0.131
107	TRUE	Empty	RL13_HUMAN 60S ribosomal protein L13 OS=Homo sapiens OX=9606 GN=RPL13 PE=1 SV=4	P26373		24 kDa		unknown	0.199	0	0.128
106	TRUE	Empty	RL13A_HUMAN 60S ribosomal protein L13a OS=Homo sapiens OX=9606 GN=RPL13A PE=1 SV=2	P40429		24 kDa		unknown	0.0542	0	0.113
261	TRUE	Empty	H10_HUMAN Histone H1.0 OS=Homo sapiens OX=9606 GN=H1F0 PE=1 SV=3	P07305		21 kDa		unknown	0	0	0.113
105	TRUE	Empty	RL14_HUMAN 60S ribosomal protein L14 OS=Homo sapiens OX=9606 GN=RPL14 PE=1 SV=4	P50914		23 kDa		unknown	0.214	0	0.112
54	TRUE	Empty	SP16H_HUMAN FACT complex subunit SPT16 OS=Homo sapiens OX=9606 GN=SUPT16H PE=1 SV=1	Q9Y5B9		120 kDa		unknown	0.0392	0	0.111
103	TRUE	Empty	RL22_HUMAN 60S ribosomal protein L22 OS=Homo sapiens OX=9606 GN=RPL22 PE=1 SV=2	P35268		15 kDa		unknown	0.188	0	0.102
89	TRUE	Empty	RS3A_HUMAN 40S ribosomal protein S3a OS=Homo sapiens OX=9606 GN=RPS3A PE=1 SV=2	P61247		30 kDa		unknown	0.14	0	0.0947
167	TRUE	Empty	PARP1_HUMAN Poly [ADP-ribose] polymerase 1 OS=Homo sapiens OX=9606 GN=PARP1 PE=1 SV=4	P09874		113 kDa		unknown	0	0	0.0907
329	TRUE	Empty	CENPV_HUMAN Centromere protein V OS=Homo sapiens OX=9606 GN=CENPV PE=1 SV=1	Q7Z7K6 (+1)		30 kDa		unknown	0	0	0.0836
101	TRUE	Empty	RL24_HUMAN 60S ribosomal protein L24 OS=Homo sapiens OX=9606 GN=RPL24 PE=1 SV=1	P83731		18 kDa		unknown	0.134	0	0.0828
305	TRUE	Empty	DNJC9_HUMAN DnaJ homolog subfamily C member 9 OS=Homo sapiens OX=9606 GN=DNAJC9 PE=1 SV=1	Q8WXX5		30 kDa		unknown	0	0	0.0808
265	TRUE	Empty	H2AY_HUMAN Core histone macro-H2A.1 OS=Homo sapiens OX=9606 GN=H2AFY PE=1 SV=4	O75367 (+2)		40 kDa	TRUE	unknown	0	0	0.078
87	TRUE	Empty	RS5_HUMAN 40S ribosomal protein S5 OS=Homo sapiens OX=9606 GN=RPS5 PE=1 SV=4	P46782		23 kDa		unknown	0.137	0	0.0735
4	TRUE	Empty	XRCC5_HUMAN X-ray repair cross-complementing protein 5 OS=Homo sapiens OX=9606 GN=XRCC5 PE=1 SV=3	P13010		83 kDa		unknown	0.109	0	0.0724
104	TRUE	Empty	RL18_HUMAN 60S ribosomal protein L18 OS=Homo sapiens OX=9606 GN=RPL18 PE=1 SV=2	Q07020 (+1)		22 kDa		unknown	0.128	0	0.0691
82	TRUE	Empty	RS13_HUMAN 40S ribosomal protein S13 OS=Homo sapiens OX=9606 GN=RPS13 PE=1 SV=2	P62277		17 kDa		unknown	0.166	0	0.0662
1	TRUE	Empty	ZP2_HUMAN Zona pellucida sperm-binding protein 2 OS=Homo sapiens OX=9606 GN=ZP2 PE=1 SV=1	Q05996 (+1)		82 kDa		unknown	0	0	0.0631
98	TRUE	Empty	RLA0_HUMAN 60S acidic ribosomal protein P0 OS=Homo sapiens OX=9606 GN=RPLP0 PE=1 SV=1	P05388		34 kDa		unknown	0.0852	0	0.0599
344	TRUE	Empty	ATAD2_HUMAN ATPase family AAA domain-containing protein 2 OS=Homo sapiens OX=9606 GN=ATAD2 PE=1 SV=1	Q6PL18		159 kDa		unknown	0.00791	0	0.0583
58	TRUE	Empty	SMCA5_HUMAN SWI/SNF-related matrix-associated actin-dependent regulator of chromatin subfamily A member 5 OS=Homo sapiens OX=9606 GN=SMARCA5 PE=1 SV=1	O60264		122 kDa		unknown	0.00856	0	0.058
155	TRUE	Empty	PPIA_HUMAN Peptidyl-prolyl cis-trans isomerase A OS=Homo sapiens OX=9606 GN=PPIA PE=1 SV=2	P62937		18 kDa		unknown	0.576	0	0.0545
84	TRUE	Empty	RS9_HUMAN 40S ribosomal protein S9 OS=Homo sapiens OX=9606 GN=RPS9 PE=1 SV=3	P46781		23 kDa		unknown	0.113	0	0.0464
359	TRUE	Empty	ADT2_HUMAN ADP/ATP translocase 2 OS=Homo sapiens OX=9606 GN=SLC25A5 PE=1 SV=7	P05141		33 kDa	TRUE	unknown	0.151	0	0.0436
90	TRUE	Empty	RS3_HUMAN 40S ribosomal protein S3 OS=Homo sapiens OX=9606 GN=RPS3 PE=1 SV=2	P23396		27 kDa		unknown	0.185	0	0.037
310	TRUE	Empty	DDX17_HUMAN Isoform 4 of Probable ATP-dependent RNA helicase DDX17 OS=Homo sapiens OX=9606 GN=DDX17	Q92841-3		73 kDa	TRUE	unknown	0.089	0	0.0368
24	TRUE	Empty	TOP2A_HUMAN Isoform 4 of DNA topoisomerase 2-alpha OS=Homo sapiens OX=9606 GN=TOP2A	P11388-4		183 kDa	TRUE	unknown	0	0	0.036
248	TRUE	Empty	HNRPC_HUMAN Heterogeneous nuclear ribonucleoproteins C1/C2 OS=Homo sapiens OX=9606 GN=HNRNPC PE=1 SV=4	P07910 (+1)		34 kDa		unknown	0.265	0	0.0359
369	TRUE	Empty	2AAA_HUMAN Serine/threonine-protein phosphatase 2A 65 kDa regulatory subunit A alpha isoform OS=Homo sapiens OX=9606 GN=PPP2R1A PE=1 SV=4	P30153		65 kDa		unknown	0.0628	0	0.0357
43	TRUE	Empty	SYNC_HUMAN Asparagine--tRNA ligase, cytoplasmic OS=Homo sapiens OX=9606 GN=NARS PE=1 SV=1	O43776		63 kDa		unknown	0.0292	0	0.0347
62	TRUE	Empty	SET_HUMAN Protein SET OS=Homo sapiens OX=9606 GN=SET PE=1 SV=3	Q01105		33 kDa		unknown	0.0931	0	0.0345
342	TRUE	Empty	ATPB_HUMAN ATP synthase subunit beta, mitochondrial OS=Homo sapiens OX=9606 GN=ATP5F1B PE=1 SV=3	P06576		57 kDa		unknown	0.204	0	0.034
113	TRUE	Empty	RL6_HUMAN 60S ribosomal protein L6 OS=Homo sapiens OX=9606 GN=RPL6 PE=1 SV=3	Q02878		33 kDa		unknown	0.111	0	0.0312
166	TRUE	Empty	PCBP2_HUMAN Poly(rC)-binding protein 2 OS=Homo sapiens OX=9606 GN=PCBP2 PE=1 SV=1	Q15366 (+7)		39 kDa	TRUE	unknown	0.104	0	0.0301
49	TRUE	Empty	SSRP1_HUMAN FACT complex subunit SSRP1 OS=Homo sapiens OX=9606 GN=SSRP1 PE=1 SV=1	Q08945		81 kDa		unknown	0.0155	0	0.0282
350	TRUE	Empty	ANXA6_HUMAN Annexin A6 OS=Homo sapiens OX=9606 GN=ANXA6 PE=1 SV=3	P08133 (+1)		76 kDa		unknown	0.0431	0	0.0208
241	TRUE	Empty	HNRPU_HUMAN Heterogeneous nuclear ribonucleoprotein U OS=Homo sapiens OX=9606 GN=HNRNPU PE=1 SV=6	Q00839		91 kDa		unknown	0.0824	0	0.0182
312	TRUE	Empty	DDX3X_HUMAN ATP-dependent RNA helicase DDX3X OS=Homo sapiens OX=9606 GN=DDX3X PE=1 SV=3	O00571 (+1)		73 kDa		unknown	0.068	0	0.0181
116	TRUE	Empty	RL3_HUMAN 60S ribosomal protein L3 OS=Homo sapiens OX=9606 GN=RPL3 PE=1 SV=2	P39023		46 kDa		unknown	0.0496	0	0.0174
224	TRUE	Empty	IMB1_HUMAN Importin subunit beta-1 OS=Homo sapiens OX=9606 GN=KPNB1 PE=1 SV=2	Q14974		97 kDa		unknown	0.105	0	0.0103
