# Supplementary material for: Lactate reprograms glioblastoma immunity through CBX3-regulated histone lactylation
Source: J Clin Invest. 2024 Nov 15;134(22):e176851. doi: 10.1172/JCI176851 (PMC11563687; doi:10.1172/JCI176851)
Supplement: Supporting data values [file jci-134-176851-s116.xlsx]

## Sheet: Figure 1C
GSC23	GSC23	CCW468	CCW468
Tumor cell	Non-tumor cell	Tumor cell	Non-tumor cell
1.018	0.646225	0.946124	0.412363
0.884304	0.686612	1.35814	0.449282
0.905014	0.727429	0.844994	0.599197
1.13744	0.390571	0.852323	0.761171
1.05524	0.569829	0.998414	0.574178

## Sheet: Figure1F
	GSC																														DGC
Kla	0.824149	0.734197	0.891864	0.514556	0.750672	0.97324	0.993093	1.11589	1.28528	0.657043	1.24306	1.3134	1.15156	0.818161	1.44447	0.941719	1.02106	1.10031	0.852845	1.01681	1.07952	1.42887	0.964735	1.2402	1.03939	1.1926	1.10398	0.686582	0.704669	0.834296	1.08177	0.920852	1.05354	0.742201	1.48235	0.64306	0.852329	0.506769	0.425691	0.529571	2.06329	0.498938	0.514651	0.683857	0.658896	0.931136	1.0814	0.722786	0.613171
SOX2	0.825918	0.823473	1.01421	0.575064	0.958304	1.08027	0.866054	0.895285	1.17446	0.711241	0.960082	1.20519	1.31467	0.874093	1.55623	0.957341	0.784288	1.02415	0.853704	1.07698	0.830043	1.42767	0.746375	1.59041	1.16829	1.11816	1.17535	0.565258	0.669154	0.887233	1.29106	0.492053	0.798743	0.37826	0.692394	0.283509	0.809648	0.698712	0.400022	0.886932	1.26114	0.45469	0.45204	0.40799	0.816813	0.613533	1.15686	0.794215	0.536494
[truncated: 11 more columns]

## Sheet: Figure 2B
GSC	DGC
0.010798	0.007436
0.011955	0.006618
0.011353	0.005207
0.009902	0.006977
0.01293	0.006564
0.012478	0.00658

## Sheet: Figure 2C
Time (minutes)	DGC										GSC
1.37615	4.12835	5.11912	5.81974	3.82289	4.55146	3.99264	4.95853	6.2721	6.15437	5.13643	6.71336	5.33439	5.37093	6.70815	6.86235	7.13442	6.63668	6.13279	8.42489	6.64631
9.85836	3.89289	4.72935	5.24382	3.57015	4.88007	4.1547	5.24221	6.47699	6.48605	4.84209	6.57665	5.80069	5.3907	6.31655	6.75382	6.77274	6.26811	5.89316	8.17988	6.2851
18.5687	3.73078	4.91551	5.09654	3.53649	4.32413	3.57654	4.68935	5.9343	5.83223	4.71149	6.27166	5.49954	5.14006	6.23708	6.3508	6.70264	6.79679	6.20843	7.87511	6.21952
27.3709	4.93496	6.29785	8.30919	4.45915	6.7593	3.94517	6.31996	7.5837	8.11819	5.02789	14.79	13.0629	11.0182	11.7638	11.9872	14.2519	12.3795	10.9144	15.8754	8.85404
35.8616	4.60882	6.1923	8.77625	4.50187	7.54473	3.15985	6.29593	7.08849	8.39188	4.67938	16.03	13.956	12.6669	12.7673	13.0326	13.9245	12.6261	10.7589	17.1874	8.3337
44.343	5.45529	6.764	9.50819	4.28835	8.6231	3.2905	6.73756	8.0924	9.38292	5.19595	16.7342	15.0009	12.7128	13.2265	13.51	13.707	13.3354	10.568	17.9899	8.94494
53.1476	5.96324	8.73004	12.1534	4.71083	11.1486	3.42819	7.85341	9.42919	11.0958	5.28378	21.2635	18.0722	15.2013	16.0353	15.5303	15.8682	14.8979	11.6771	21.0007	9.9357
61.6308	5.61432	7.84317	10.7757	4.39805	10.2306	3.25243	6.46016	8.12449	11.1369	5.41591	20.6818	17.0739	14.2372	15.4915	14.1955	14.9904	13.5033	10.6237	20.0315	8.83139
70.1159	5.637	7.74408	10.3982	3.78703	9.87671	3.26957	6.62193	7.27769	10.0787	4.81774	20.6213	16.5462	13.9976	15.1714	13.8906	14.8265	13.3051	10.5796	19.8995	8.29748
78.6967	2.19678	3.31813	3.99659	2.12748	2.72191	1.61314	3.10027	2.94877	3.48252	2.52395	5.7755	5.44974	4.79406	4.23549	5.45319	6.26193	6.20174	5.44022	6.35679	4.0745
87.1816	1.83608	2.48218	3.06087	1.67698	2.49989	1.08814	2.45155	2.53136	3.35015	2.10712	4.79171	4.09215	3.75987	3.60874	4.05707	5.27226	5.21251	4.66831	5.27728	3.15793
95.6644	2.20311	2.53332	2.97611	1.96988	2.77802	1.36855	2.46006	2.92493	3.36097	2.38767	4.67694	4.0641	3.50822	3.21767	4.21638	5.33904	4.90802	4.5904	5.19402	3.70207

## Sheet: Figure 2D
	GSC										DGC
Glycolysis	1.726	9.5	4.41	0.75	4.36	7	2.05	2.16	3.551	0.48	1.72	1.85	4.41	0.75	4.3	-0.29	2.05	2.16	3.55	0.48
Capacity	14.99	12.57	10.06	9.8	9.18	9.17	8.1	5.47	13.13	3.72	2.23	3.81	7.06	1.17	6.82	-0.15	3.16	3.49	5.26	0.57
Reserve	4.53	3.07	2.49	2.81	2.02	2.16	1.56	1.11	3.01	0.99	0.51	1.97	2.65	0.42	2.53	0.14	1.12	1.34	1.71	0.09

## Sheet: Figure 2E
Time (minutes)	DGC										GSC
1.37615	88.5643	82.2064	104.559	72.2982	102.157	75.2365	86.0179	57.8454	105.313	76.1054	120.71	103.816	89.3157	90.0526	94.6488	114.416	82.2807	80.0202	109.668	75.1078
9.85836	85.8302	81.1452	101.82	69.9042	100.293	68.8495	84.0574	54.2724	102.951	74.0099	118.048	100.731	87.0912	89.0881	94.9475	116.602	81.3543	80.4153	108.906	74.0381
18.5687	85.329	82.5162	103.928	70.9048	101.395	67.849	82.6854	53.1826	102.564	75.8814	120.484	102.244	88.595	92.3788	98.016	118.941	112.128	78.2669	111.345	77.2397
27.3709	80.632	75.5513	96.7171	66.4329	93.3415	62.5473	77.7414	46.7178	96.0037	71.1564	104.124	91.1971	79.8451	80.5706	85.9247	105.049	94.1553	70.9122	92.8095	71.5418
35.8616	77.4576	72.45	91.8704	64.3213	93.5761	60.3169	74.7141	45.537	94.7651	67.3993	102.364	90.1274	76.0798	78.306	84.5494	98.0634	85.9931	64.0013	89.4505	67.4352
44.343	74.1995	69.1882	92.2487	59.5968	92.1209	55.2756	72.0764	42.3456	91.4517	65.3542	98.2252	85.4863	72.2879	75.5023	77.5677	92.3475	83.3009	59.2855	84.7904	65.1721
53.1476	48.4271	41.2687	55.2413	32.9354	59.52	44.938	50.3075	26.8734	67.1767	42.2025	63.9596	55.2075	49.0909	51.2307	50.4391	62.3298	57.2281	30.2938	51.6943	40.7541
61.6308	43.6881	38.4804	54.3323	31.8078	60.0325	32.6157	47.1875	15.9667	58.9147	39.4914	65.5928	55.8869	49.6091	52.6896	51.8122	58.6281	58.1063	30.2432	50.8421	41.5842
70.1159	43.9072	40.7421	57.5881	32.2868	60.8424	32.3817	46.3765	15.3743	60.9267	39.4983	68.2655	57.9678	51.8742	53.5402	51.1172	55.7233	57.5297	30.3705	49.8728	40.2213
78.6967	42.2335	40.9794	57.1564	32.744	56.9708	31.1438	44.7939	13.5389	56.2846	37.2883	66.3753	58.5595	50.8681	51.4167	53.9464	62.4911	61.083	33.3546	52.2884	42.8043
87.1816	37.982	36.4167	51.8664	30.5022	53.176	27.6355	42.9728	10.3285	54.2406	34.3061	64.8718	54.8581	49.0689	49.5235	51.702	56.9772	56.9864	30.2911	49.3365	39.5513
95.6644	37.3733	35.2083	49.1772	27.749	51.3736	26.829	43.5838	9.43862	51.3848	32.9619	62.3263	54.1865	46.1523	46.1594	48.5424	55.7604	55.6648	29.1362	50.6182	37.4361

## Sheet: Figure 2H
M0	M2-IL4	M2-IL13
3.73725	6.81475	6.3225
3.57788	6.51412	5.80625
3.335	6.51588	5.84612

## Sheet: Figure 2I
M0	M2-IL4	M2-IL13
94.84	123.09	166.12
80.29	125.43	164.96
84.69	129.74	170.66

## Sheet: Figure 3C
	0 mM NaLac			10 mM NaLac			20 mM NaLac
GSC23	8.18	9.37	10.3	5.93	4.35	3.94	3.19	3.35	4.47
CW 468	9.1	9.58	10.2	5.56	5.77	6.03	4.75	4.08	3.32

## Sheet: Figure 3D
	0 mM			5 mM			10 mM
GSC23	8.4	9.44	10.1	15	14.7	16.4	17.4	14.9	18.2
CW468	8.85	9.17	11.6	14.4	16	15.7	16.6	16.4	17

[truncated: 72 more sheets: Figure 3F, Figure 3H, Figure 3J, Figure 3L, Figure 4B, Figure 4C, Figure 4E, Figure 5B, Figure 5D, Figure 5I, Figure 5J, Figure 6A, Figure 7B, Figure 7C, Figure 7H, Figure 8D, Figure 9C, Figure 9D, Figure 9E, Figure 9F …]
